# Supplementary material for: Genome-Wide Analysis of PDZ Domain Binding Reveals Inherent Functional Overlap within the PDZ Interaction Network
Source: PLoS One. 2011 Jan 24;6(1):e16047. doi: 10.1371/journal.pone.0016047 (PMC3026046; doi:10.1371/journal.pone.0016047)
Supplement: File S10 — Lookup table required for running the Labview 8.6 code in File S9. (TXT) [file pone.0016047.s016.txt]

position 1	G	A	V	L	I	M	P	F	W	S	T	N	Q	Y	C	K	R	H	D	E
G	-0,024796	0	0	0	0	0	0	0	0	0	0	0	0	0	0	0	0	0	0	0
A	-0,028686	0,00083	0	0	0	0	-0,008405	-0,000846	0	-0,012982	-0,001005	0	-0,002755	0	0	-0,006204	0	0	0	-0,000998
V	0,133215	-0,007784	0	0	0,015496	0	-0,100119	-0,024375	0	-0,017052	0,001871	0,024954	-0,031845	0	0	-0,063524	0	0	-0,012791	0,02483
L	-0,001617	0,014625	0	0	-0,001242	0	0,050504	-0,000446	0	0,019675	-0,003812	0,018498	-0,020767	0	0	-0,046066	0	0	-0,010359	-0,02525
I	-0,039208	-0,004163	0	0	0,007786	0	-0,009058	-0,007382	0	0,001757	-0,000578	-0,000494	-0,0138	0	0	-0,00217	0	0	-0,00167	-0,012606
M	0	0	0	0	0	0	-0,003338	0	0	0	0	0	0	0	0	0	0	0	0	0
P	-0,005695	-0,000151	0	0	0	0	-0,00299	-0,000544	0	-0,003003	-0,000411	0	-0,001418	0	0	0	0	0	0	-0,000135
F	-0,029217	-0,002705	0	0	-0,000375	0	0,008032	0,014498	0	-0,015045	-0,003489	0	-0,005248	0	0	-0,000796	0	0	0,010176	-0,003203
W	0	0	0	0	0	0	0	0	0	0	0	0	0	0	0	0	0	0	0	0
S	0	0	0	0	0	0	0	0	0	0	0	0	0	0	0	0	0	0	0	0
T	0	0	0	0	0	0	0	0	0	0	0	0	0	0	0	0	0	0	0	0
N	0	0	0	0	0	0	0	0	0	0	0	0	0	0	0	0	0	0	0	0
Q	0	0	0	0	0	0	0	0	0	0	0	0	0	0	0	0	0	0	0	0
Y	0	0	0	0	0	0	0	0	0	0	0	0	0	0	0	0	0	0	0	0
C	0	0	0	0	0	0	0	0	0	0	0	0	0	0	0	0	0	0	0	0
K	0	0	0	0	0	0	0	0	0	0	0	0	0	0	0	0	0	0	0	0
R	0	0	0	0	0	0	0	0	0	0	0	0	0	0	0	0	0	0	0	0
H	0	0	0	0	0	0	0	0	0	0	0	0	0	0	0	0	0	0	0	0
D	0	0	0	0	0	0	0	0	0	0	0	0	0	0	0	0	0	0	0	0
E	0	0	0	0	0	0	0	0	0	0	0	0	0	0	0	0	0	0	0	0
position 2	G	A	V	L	I	M	P	F	W	S	T	N	Q	Y	C	K	R	H	D	E
G	0	0	0	-0,024794	0	0	0	0	0	0	0	0	0	0	0	0	0	0	0	0
A	0	0	0	-0,053008	0	0	0	-0,007986	0	0	0	0	0	0	0	0	0	0	0	0
V	0	0	0	-0,031469	0	0	0	0,090808	-0,048226	0	0	0	0	-0,055807	0	0	0	0	0	0
L	0	0	0	-0,095446	0	0	0	0,087964	-0,033237	0	0	0	0	0,03812	0	0	0	0	0	0
I	0	0	0	-0,005162	0	0	0	-0,03524	-0,022452	0	0	0	0	-0,017956	0	0	0	0	0	0
M	0	0	0	-0,003338	0	0	0	0	0	0	0	0	0	0	0	0	0	0	0	0
P	0	0	0	-0,013416	0	0	0	-0,000926	0	0	0	0	0	0	0	0	0	0	0	0
F	0	0	0	-0,010136	0	0	0	-0,012726	-0,002031	0	0	0	0	-0,002385	0	0	0	0	0	0
W	0	0	0	0	0	0	0	0	0	0	0	0	0	0	0	0	0	0	0	0
S	0	0	0	0	0	0	0	0	0	0	0	0	0	0	0	0	0	0	0	0
T	0	0	0	0	0	0	0	0	0	0	0	0	0	0	0	0	0	0	0	0
N	0	0	0	0	0	0	0	0	0	0	0	0	0	0	0	0	0	0	0	0
Q	0	0	0	0	0	0	0	0	0	0	0	0	0	0	0	0	0	0	0	0
Y	0	0	0	0	0	0	0	0	0	0	0	0	0	0	0	0	0	0	0	0
C	0	0	0	0	0	0	0	0	0	0	0	0	0	0	0	0	0	0	0	0
K	0	0	0	0	0	0	0	0	0	0	0	0	0	0	0	0	0	0	0	0
R	0	0	0	0	0	0	0	0	0	0	0	0	0	0	0	0	0	0	0	0
H	0	0	0	0	0	0	0	0	0	0	0	0	0	0	0	0	0	0	0	0
D	0	0	0	0	0	0	0	0	0	0	0	0	0	0	0	0	0	0	0	0
E	0	0	0	0	0	0	0	0	0	0	0	0	0	0	0	0	0	0	0	0
position 3	G	A	V	L	I	M	P	F	W	S	T	N	Q	Y	C	K	R	H	D	E
G	-0,045143	0	-0,004503	0	0	0	0	0	0	0	0	0	0	0	0	0	0	0	0	0
A	-0,035181	0	-0,002117	0	0	0	0	0	0	0	0	0	0	0	0	0	0	0	0	0
V	-0,028725	0	0,006295	0	0	0	0	0	0	0	0	0	0	0	0	0	0	0	0	0
L	0,004288	0	0,017875	0	0	0	0	0	0	0	0	0	0	0	0	0	0	-0,002375	0	0
I	0,049094	0	0,008077	0	0	0	0	0	0	0	0	0	0	0	0	0	0	0	0	0
M	-0,041659	0	-0,00216	0	0	0	0	0	0	0	0	0	0	0	0	0	0	0	0	0
P	-0,02989	0	0	0	0	0	0	0	0	0	0	0	0	0	0	0	0	0	0	0
F	-0,039607	0	0,004269	0	0	0	0	0	0	0	0	0	0	0	0	0	0	-0,002719	0	0
W	0,062839	0	0,003915	0	0	0	0	0	0	0	0	0	0	0	0	0	0	0,006634	0	0
S	-0,028074	0	0,005447	0	0	0	0	0	0	0	0	0	0	0	0	0	0	0	0	0
T	-0,070575	0	-0,002371	0	0	0	0	0	0	0	0	0	0	0	0	0	0	0	0	0
N	0,018188	0	-0,002808	0	0	0	0	0	0	0	0	0	0	0	0	0	0	0	0	0
Q	-0,02527	0	-0,006067	0	0	0	0	0	0	0	0	0	0	0	0	0	0	-0,002721	0	0
Y	0,013023	0	0,033837	0	0	0	0	0	0	0	0	0	0	0	0	0	0	-0,003014	0	0
C	0	0	0	0	0	0	0	0	0	0	0	0	0	0	0	0	0	0	0	0
K	-0,006735	0	0	0	0	0	0	0	0	0	0	0	0	0	0	0	0	0	0	0
R	-0,003136	0	-0,006844	0	0	0	0	0	0	0	0	0	0	0	0	0	0	0	0	0
H	-0,060761	0	-0,005984	0	0	0	0	0	0	0	0	0	0	0	0	0	0	-0,000337	0	0
D	-0,041614	0	-0,004479	0	0	0	0	0	0	0	0	0	0	0	0	0	0	0,000278	0	0
E	0,014403	0	0,003175	0	0	0	0	0	0	0	0	0	0	0	0	0	0	0,000244	0	0
4	G	A	V	L	I	M	P	F	W	S	T	N	Q	Y	C	K	R	H	D	E
G	-0,024791	0	0	0	0	0	0	0	0	0	0	0	0	0	0	0	0	0	0	0
A	-0,054725	0	-0,006134	0	0	0	0	0	0	0	0	0	0	0	0	0	0	0	0	0
V	-0,102667	0	0,052322	0	0	0	0	0	0	0	0	0	0	0	0	0	0	-0,003026	0	0
L	-0,004704	0	-0,002196	0	0	0	0	0	0	0	0	0	0	0	0	0	0	0,006634	0	0
I	-0,085464	0	0,010728	0	0	0	0	0	0	0	0	0	0	0	0	0	0	-0,004896	0	0
M	-0,003337	0	0	0	0	0	0	0	0	0	0	0	0	0	0	0	0	0	0	0
P	-0,012056	0	-0,002274	0	0	0	0	0	0	0	0	0	0	0	0	0	0	0	0	0
F	-0,017344	0	-0,006906	0	0	0	0	0	0	0	0	0	0	0	0	0	0	-0,002719	0	0
W	0	0	0	0	0	0	0	0	0	0	0	0	0	0	0	0	0	0	0	0
S	0	0	0	0	0	0	0	0	0	0	0	0	0	0	0	0	0	0	0	0
T	0	0	0	0	0	0	0	0	0	0	0	0	0	0	0	0	0	0	0	0
N	0	0	0	0	0	0	0	0	0	0	0	0	0	0	0	0	0	0	0	0
Q	0	0	0	0	0	0	0	0	0	0	0	0	0	0	0	0	0	0	0	0
Y	0	0	0	0	0	0	0	0	0	0	0	0	0	0	0	0	0	0	0	0
C	0	0	0	0	0	0	0	0	0	0	0	0	0	0	0	0	0	0	0	0
K	0	0	0	0	0	0	0	0	0	0	0	0	0	0	0	0	0	0	0	0
R	0	0	0	0	0	0	0	0	0	0	0	0	0	0	0	0	0	0	0	0
H	0	0	0	0	0	0	0	0	0	0	0	0	0	0	0	0	0	0	0	0
D	0	0	0	0	0	0	0	0	0	0	0	0	0	0	0	0	0	0	0	0
E	0	0	0	0	0	0	0	0	0	0	0	0	0	0	0	0	0	0	0	0
5	G	A	V	L	I	M	P	F	W	S	T	N	Q	Y	C	K	R	H	D	E
G	0	-0,001107	-0,003188	-0,004779	-0,013551	0	0	-0,052281	0	0	0	0	0	0	0,001059	0	0	0	0	0
A	0	-0,005912	0,004142	-0,017633	0,040062	0,005386	0	-0,04578	0	0	0	0	0	0	0,006273	0	0	0	0	0,005119
V	0	-0,000316	0	0,007868	0,00101	0	0	-0,00787	0	0	0	0	0	0	0,000059	0	0	0	0	-0,001631
L	0	0	0	-0,001104	-0,001575	0	0	0	0	0	0	0	0	0	0	0	0	0	0	0
I	0	-0,002131	0	0,007996	0,007998	0	0	0,002388	0	0	0	0	0	0	-0,002506	0	0	0	0	-0,005198
M	0	-0,000893	0	-0,000474	-0,00136	0	0	-0,004917	0	0	0	0	0	0	-0,000071	0	0	0	0	-0,002122
P	0	-0,002884	0	-0,003482	-0,007179	0	0	-0,015525	0	0	0	0	0	0	-0,002281	0	0	0	0	-0,004959
F	0	0	0,008181	-0,001343	0,005581	0	0	0,01046	0	0	0	0	0	0	0	0	0	0	0	0
W	0	0,016043	0,012783	0	-0,004494	0	0	-0,011803	0	0	0	0	0	0	0	0	0	0	0	0,006987
S	0	-0,01572	-0,016346	0,00022	-0,013056	0,007649	0	0,035978	0	0	0	0	0	0	-0,019686	0	0	0	0	0,00318
T	0	-0,020795	-0,007612	-0,012884	-0,02375	0,019681	0	0,093247	0	0	0	0	0	0	-0,03087	0	0	0	0	0,010129
N	0	-0,00119	-0,000643	-0,001367	0,004213	-0,000571	0	0,001607	0	0	0	0	0	0	-0,000046	0	0	0	0	0
Q	0	-0,002843	0	0,003547	0,001796	0	0	-0,029575	0	0	0	0	0	0	-0,002892	0	0	0	0	0,01356
Y	0	0,007249	0	-0,021615	-0,014652	0	0	0,012021	0	0	0	0	0	0	-0,00197	0	0	0	0	-0,005952
C	0	0	0	0	0	0	0	0	0	0	0	0	0	0	0	0	0	0	0	0
K	0	0	0	0	0	0	0	0	0	0	0	0	0	0	0	0	0	0	0	0
R	0	-0,000016	0	-0,000183	-0,004983	0	0	-0,033862	0	0	0	0	0	0	-0,000186	0	0	0	0	-0,002235
H	0	0	0	0	0	0	0	0,004462	0	0	0	0	0	0	0	0	0	0	0	-0,002372
D	0	-0,006312	-0,001443	-0,013514	0,007619	0	0	-0,046935	0	0	0	0	0	0	0,004834	0	0	0	0	0,025743
E	0	-0,001206	-0,003589	-0,013956	-0,022821	0,008132	0	-0,056357	0	0	0	0	0	0	-0,000876	0	0	0	0	0,005287
6	G	A	V	L	I	M	P	F	W	S	T	N	Q	Y	C	K	R	H	D	E
G	0	-0,002842	0	-0,009215	-0,008365	0	0	-0,023354	0	0	0	0	0	0	-0,001348	0	0	0	0	-0,004503
A	0	-0,004148	-0,008976	0,004584	-0,050553	-0,002167	0	0,029722	0	0	0	0	0	0	-0,005046	0	0	0	0	-0,002118
V	0	-0,001338	-0,001213	-0,000809	-0,015372	0	0	-0,007137	0	0	0	0	0	0	-0,003078	0	0	0	0	0,006294
L	0	0,008494	0,00282	-0,009471	-0,020354	0,022664	0	0,000623	0	0	0	0	0	0	-0,004205	0	0	0	0	0,017872
I	0	-0,002317	0,011866	-0,004058	0,034238	0,007315	0	0,001874	0	0	0	0	0	0	0	0	0	0	0	0,008077
M	0	-0,001497	0	0,000209	-0,003677	0	0	-0,036966	0	0	0	0	0	0	0,000033	0	0	0	0	-0,00216
P	0	0	0	-0,006552	-0,019566	0	0	-0,004302	0	0	0	0	0	0	0	0	0	0	0	0
F	0	0,00621	-0,003926	-0,015627	-0,000222	0	0	-0,027372	0	0	0	0	0	0	-0,001991	0	0	0	0	0,004269
W	0	-0,002674	0,006568	0,007947	0,070361	0,007163	0	-0,027359	0	0	0	0	0	0	0,007004	0	0	0	0	0,003913
S	0	-0,006213	-0,007862	0,015464	-0,022147	0	0	-0,001754	0	0	0	0	0	0	-0,007248	0	0	0	0	0,005443
T	0	-0,008149	-0,007904	-0,012382	-0,018311	-0,000571	0	-0,017171	0	0	0	0	0	0	-0,008125	0	0	0	0	-0,002372
N	0	0	0,008181	0,019309	0,006976	0	0	-0,016398	0	0	0	0	0	0	0	0	0	0	0	-0,002809
Q	0	-0,002352	0	-0,00243	-0,005072	0	0	-0,01368	0	0	0	0	0	0	-0,004783	0	0	0	0	-0,006068
Y	0	-0,007765	-0,005033	-0,010385	0,047268	0,007649	0	-0,026243	0	0	0	0	0	0	0,003001	0	0	0	0	0,033831
C	0	0	0	0	0	0	0	0	0	0	0	0	0	0	0	0	0	0	0	0
K	0	0	0	-0,005575	-0,006119	0	0	0,004902	0	0	0	0	0	0	0	0	0	0	0	0
R	0	-0,000264	0	-0,005039	-0,009241	0	0	0,016233	0	0	0	0	0	0	-0,005057	0	0	0	0	-0,006845
H	0	-0,005251	0,003103	0,00128	-0,016267	-0,001778	0	-0,03891	0	0	0	0	0	0	-0,004699	0	0	0	0	-0,005985
D	0	-0,003393	-0,005335	-0,021548	-0,015613	0	0	0,009906	0	0	0	0	0	0	-0,006247	0	0	0	0	-0,004481
E	0	-0,004537	0	-0,018489	0,012555	0	0	0,031639	0	0	0	0	0	0	-0,007375	0	0	0	0	0,003174
7	G	A	V	L	I	M	P	F	W	S	T	N	Q	Y	C	K	R	H	D	E
G	0	0	0	0	-0,003811	0	0	-0,020979	0	0	0	0	0	0	0	0	0	0	0	0
A	0	-0,003157	0	-0,011103	-0,021563	0	0	-0,017636	0	0	0	0	0	0	-0,001289	0	0	0	0	-0,006134
V	0	-0,028309	-0,027691	-0,058525	0,007459	0,035306	0	-0,02505	0	0	0	0	0	0	-0,020524	0	0	0	0	0,0523
L	0	-0,012758	-0,009957	0,031458	0,012302	0	0	-0,007393	0	0	0	0	0	0	-0,014718	0	0	0	0	-0,002197
I	0	0,004971	0,023131	-0,023732	-0,030449	0,006743	0	-0,062351	0	0	0	0	0	0	-0,009162	0	0	0	0	0,010727
M	0	0	0	0	-0,003339	0	0	0	0	0	0	0	0	0	0	0	0	0	0	0
P	0	-0,001318	0	-0,001852	-0,003093	0	0	-0,004979	0	0	0	0	0	0	-0,000813	0	0	0	0	-0,002274
F	0	0,002515	0,006815	-0,009725	0,000562	-0,001778	0	-0,015836	0	0	0	0	0	0	-0,002667	0	0	0	0	-0,006906
W	0	0	0	0	0	0	0	0	0	0	0	0	0	0	0	0	0	0	0	0
S	0	0	0	0	0	0	0	0	0	0	0	0	0	0	0	0	0	0	0	0
T	0	0	0	0	0	0	0	0	0	0	0	0	0	0	0	0	0	0	0	0
N	0	0	0	0	0	0	0	0	0	0	0	0	0	0	0	0	0	0	0	0
Q	0	0	0	0	0	0	0	0	0	0	0	0	0	0	0	0	0	0	0	0
Y	0	0	0	0	0	0	0	0	0	0	0	0	0	0	0	0	0	0	0	0
C	0	0	0	0	0	0	0	0	0	0	0	0	0	0	0	0	0	0	0	0
K	0	0	0	0	0	0	0	0	0	0	0	0	0	0	0	0	0	0	0	0
R	0	0	0	0	0	0	0	0	0	0	0	0	0	0	0	0	0	0	0	0
H	0	0	0	0	0	0	0	0	0	0	0	0	0	0	0	0	0	0	0	0
D	0	0	0	0	0	0	0	0	0	0	0	0	0	0	0	0	0	0	0	0
E	0	0	0	0	0	0	0	0	0	0	0	0	0	0	0	0	0	0	0	0
8	G	A	V	L	I	M	P	F	W	S	T	N	Q	Y	C	K	R	H	D	E
G	-0,006227	-0,010443	-0,00314	-0,004534	0	0	0	0	0	0,005117	0,007519	-0,015576	-0,00102	-0,004276	0	0,005017	-0,00512	0,00627	0	-0,009344
A	0,000437	-0,007679	0,013251	-0,00242	0	0	0	0,009968	0	-0,014194	-0,009464	-0,010987	-0,003938	0,004332	0	-0,002973	-0,006768	-0,001653	0	-0,00216
V	0,005615	-0,000925	-0,006045	-0,005776	0	0	0	-0,000016	0	-0,023067	0,005144	-0,006323	0,00253	-0,002307	0	-0,003098	0	-0,006433	0	0,00182
L	-0,000769	0,001994	-0,005365	-0,004315	0	0	0	0,001879	0	-0,044348	-0,003538	-0,020372	0,011738	0,00069	0	-0,004915	-0,006298	0,002489	0	0,007902
I	0,007292	-0,015359	-0,013388	-0,004965	0	0	0	-0,005535	0	0,046185	0,015254	-0,013921	0,007223	-0,005867	0	0,005996	-0,000024	-0,005659	0	0,004182
M	0	0	0	0	0	0	0	0	0	-0,004301	0	0	0	0	0	0	0	0	0	0
P	-0,003034	-0,002709	-0,001859	-0,00368	0	0	0	-0,007403	0	-0,0096	-0,01958	-0,004038	-0,00382	-0,004146	0	-0,002068	-0,000738	0,00617	0	-0,00451
F	0	-0,000651	-0,000886	-0,000731	0	0	0	0	0	-0,005503	0,001644	-0,000036	0	-0,001168	0	-0,001435	0,005097	0	0	-0,002221
W	0	0	0	0	0	0	0	0	0	0,010169	0,006425	0	0	0	0	0	0	0	0	0
S	-0,003589	0,010891	0,006065	-0,007143	0	0	0	0,012916	0	-0,024252	0,020768	-0,006135	0,000518	-0,010187	0	-0,006933	-0,008321	-0,007966	0	0,012723
T	-0,001622	-0,011036	0,001353	-0,002186	0	0	0	-0,00165	0	-0,038962	0,008516	-0,000579	-0,005312	0,004586	0	-0,000758	-0,002622	0,013796	0	0
N	-0,002992	0,024801	-0,00246	0,005252	0	0	0	0	0	-0,019807	-0,003116	-0,008808	0,008113	-0,003027	0	-0,004022	0	0	0	0,002301
Q	-0,003301	-0,007009	-0,019336	-0,007473	0	0	0	0,010317	0	-0,052933	0,003111	0,011172	0,004132	0,015821	0	0,000744	-0,004928	-0,002564	0	-0,013923
Y	-0,003699	0,004846	0	0	0	0	0	0	0	-0,009138	0,010755	0	0	0	0	0	0	0	0	0
C	0	0	0	0	0	0	0	0	0	0	0	0	0	0	0	0	0	0	0	0
K	-0,003793	0,018305	-0,003786	0,006035	0	0	0	0,001364	0	-0,01962	0,001261	-0,012815	-0,001726	0,000447	0	-0,00157	-0,002357	0,001517	0	0,006708
R	0	0,012101	-0,001152	-0,002926	0	0	0	0	0	-0,013424	-0,000182	-0,005729	0,004971	-0,000795	0	-0,001214	0	0	0	0,007446
H	0,000639	-0,002785	0,007214	0	0	0	0	0	0	0,02225	0,003324	0,002921	-0,00528	0	0	0	0,001167	-0,002303	0	0,007087
D	0	0,000829	-0,00398	-0,004842	0	0	0	-0,00658	0	-0,00091	-0,002018	-0,002033	0,004557	-0,00431	0	-0,001142	0,008073	-0,002546	0	0,016545
E	0,001532	-0,066542	0,023889	-0,01542	0	0	0	0,027431	0	0,059985	0,013558	0,100395	-0,02622	-0,014164	0	-0,014522	-0,065816	-0,020417	0	0,010959
9	G	A	V	L	I	M	P	F	W	S	T	N	Q	Y	C	K	R	H	D	E
G	-0,000397	-0,000044	-0,002472	-0,000128	0	0	0	-0,00155	0	-0,032694	-0,007486	-0,023272	0,000344	-0,001423	0	-0,000229	-0,003143	-0,001558	0	0
A	0,004892	0,010263	-0,010443	-0,00438	0	0	0	-0,001581	0	-0,016614	-0,001968	-0,021089	0,017786	-0,001905	0	0,004875	0,00334	0,002883	0	0,005118
V	-0,003516	-0,002878	-0,00088	-0,000604	0	0	0	0	0	0,006887	0,013801	-0,007655	-0,001948	-0,000654	0	-0,002045	0	0	0	-0,001631
L	0	0	0	0	0	0	0	0	0	-0,001105	0	0	-0,001576	0	0	0	0	0	0	0
I	0	-0,002779	-0,002131	-0,003015	0	0	0	0	0	0,010073	0,012102	-0,005555	0	-0,003089	0	0,007963	0	0	0	-0,005199
M	0	0,000465	-0,000567	-0,001259	0	0	0	0	0	-0,000313	-0,0023	-0,001066	0	-0,000633	0	-0,000767	-0,001269	-0,000044	0	-0,002122
P	0	-0,001643	-0,000763	-0,003304	0	0	0	0	0	-0,011628	-0,002884	-0,005053	0	-0,003482	0	-0,002617	0	0	0	-0,004959
F	-0,00267	-0,003199	0	0	0	0	0	0	0	0,001395	0,029598	0	0	0	0	0	-0,002326	0	0	0
W	0,007455	0	0	0	0	0	0	0	0	0,003156	0,01418	-0,017274	0	0	0	0	0,004996	0	0	0,006987
S	-0,008003	-0,055862	0,015078	-0,011657	0	0	0	0,025115	0	-0,007539	0,014036	0,041374	0,024261	-0,009017	0	-0,001741	-0,035317	-0,016584	0	0,003173
T	-0,005123	-0,044086	0,018303	-0,023955	0	0	0	0,015995	0	0,007839	0,009749	0,117076	-0,035456	0,0121	0	-0,018621	-0,049462	0,003269	0	0,010122
N	-0,000353	0,011113	-0,000659	-0,000131	0	0	0	-0,000492	0	0,000696	-0,004003	-0,001874	0,000613	-0,000363	0	-0,000432	-0,000738	-0,001538	0	0
Q	0	0,015734	-0,002735	-0,004272	0	0	0	0	0	-0,018682	-0,00541	-0,008558	0	-0,002273	0	-0,003462	-0,000506	0	0	0,013559
Y	0	0,006347	-0,005391	-0,001939	0	0	0	0	0	-0,012075	0,017296	-0,012637	-0,003463	-0,003107	0	-0,004307	0,000073	0	0	-0,005953
C	0	0	0	0	0	0	0	0	0	0	0	0	0	0	0	0	0	0	0	0
K	0	0	0	0	0	0	0	0	0	0	0	0	0	0	0	0	0	0	0	0
R	0	-0,001113	-0,000581	-0,003651	0	0	0	0	0	-0,018634	-0,003056	-0,011818	0	-0,000371	0	-0,000218	0	0	0	-0,002236
H	-0,002516	0	0	0	0	0	0	0	0	0	0,006959	0	0	0	0	0	0	0	0	-0,002373
D	-0,008337	0,016675	-0,0069	0,011471	0	0	0	0,003833	0	-0,016134	-0,021357	-0,017457	0,003115	-0,008696	0	-0,007483	-0,000279	-0,004935	0	0,025739
E	0,005057	-0,000416	-0,009553	-0,008301	0	0	0	0,001364	0	-0,034061	-0,010105	-0,018836	-0,007269	-0,001464	0	-0,003816	-0,004031	-0,000812	0	0,005286
10	G	A	V	L	I	M	P	F	W	S	T	N	Q	Y	C	K	R	H	D	E
G	0	-0,001051	-0,002483	-0,001804	0	0	0	0	0	-0,026352	-0,002842	-0,006367	0	-0,001861	0	-0,002385	0	0	0	-0,004503
A	-0,011442	-0,018958	-0,012526	-0,00694	0	0	0	0,021355	0	-0,00082	0,008101	0,02174	-0,004602	-0,008979	0	0,007074	-0,022085	-0,010146	0	-0,002119
V	0	-0,005608	-0,00379	-0,00484	0	0	0	0	0	-0,004177	-0,001339	-0,005515	0	-0,002173	0	-0,001729	0	0	0	0,006293
L	0,027876	-0,009387	0,013993	0,006501	0	0	0	-0,000016	0	-0,024518	0,000272	-0,005645	-0,009765	-0,006671	0	-0,001563	0,013892	-0,00585	0	0,017868
I	0,013826	-0,01695	0,00571	0	0	0	0	0	0	0,049413	-0,000814	0,01254	0,002105	-0,003961	0	-0,002875	-0,011728	0,001318	0	0,008077
M	0	0,000106	-0,000174	-0,000564	0	0	0	-0,001511	0	-0,025938	-0,006361	-0,007485	0,005637	-0,00156	0	-0,002824	0	-0,001521	0	-0,00216
P	0	-0,01018	-0,004745	-0,001462	0	0	0	-0,001667	0	-0,020321	0,01572	-0,002498	-0,005553	-0,000865	0	0	0,000948	-0,000336	0	0
F	-0,000927	-0,004672	-0,00768	-0,00284	0	0	0	0,007274	0	0,007857	-0,02075	-0,000967	-0,00244	-0,007518	0	-0,003949	-0,0029	-0,004179	0	0,004268
W	0,007162	0,006767	-0,007622	-0,003669	0	0	0	0,002069	0	0,0552	-0,012143	-0,009554	0,008093	-0,004365	0	0,00476	0,012828	0,008985	0	0,003911
S	-0,004359	-0,022016	0,005023	-0,012245	0	0	0	0,002766	0	-0,017904	-0,013834	0,044591	0,007698	-0,00176	0	-0,008312	-0,001656	-0,010487	0	0,005439
T	-0,024098	-0,029074	0,011846	-0,008074	0	0	0	-0,006064	0	-0,041276	0,040912	0,015024	-0,016537	-0,00175	0	-0,004211	-0,013177	0,000725	0	-0,002373
N	0	0	0,00208	-0,001753	0	0	0	0	0	0,008739	0,004345	0,010102	0	0	0	0	-0,002326	-0,00329	0	-0,00281
Q	-0,002681	-0,003938	-0,00451	-0,003508	0	0	0	-0,003425	0	0,00171	-0,004193	-0,010955	-0,001125	0,005152	0	0,006924	-0,002482	-0,005713	0	-0,00607
Y	-0,007271	0,07927	-0,012755	0,008334	0	0	0	0,008171	0	-0,016048	-0,019369	-0,014456	0,013082	-0,003571	0	-0,009884	-0,014602	-0,003729	0	0,033826
C	0	0	0	0	0	0	0	0	0	0	0	0	0	0	0	0	0	0	0	0
K	-0,000835	0	-0,000564	0	0	0	0	0	0	-0,01156	0,019703	-0,008222	0	0	0	0	-0,005387	0	0	0
R	0	0,000996	0,019637	-0,003166	0	0	0	0,000526	0	-0,075597	0,010296	0,003866	-0,007613	0,01397	0	0,006421	0	0,026564	0	-0,006845
H	-0,005903	-0,000963	0,005312	-0,006178	0	0	0	0,014468	0	-0,013683	0,013122	-0,019687	0,001199	0,013494	0	-0,011645	-0,044147	-0,010192	0	-0,005987
D	-0,00486	-0,009257	-0,013157	-0,004902	0	0	0	-0,001264	0	0,016007	-0,006718	-0,037901	0,006753	-0,006239	0	-0,002137	0,019223	0,001008	0	-0,004482
E	0	-0,00653	-0,003313	-0,008017	0	0	0	0	0	-0,001437	0,034947	0,027386	-0,000542	-0,005722	0	-0,006571	-0,015063	-0,002484	0	0,003173
11	G	A	V	L	I	M	P	F	W	S	T	N	Q	Y	C	K	R	H	D	E
G	0	0	0	-0,001753	0	0	0	0	0	-0,015206	0	-0,007838	0	0	0	0	0	0	0	0
A	0	-0,001727	-0,002799	-0,003059	0	0	0	0	0	-0,03106	-0,005875	-0,003454	-0,001576	-0,002515	0	-0,002749	0	0	0	-0,006134
V	-0,019109	-0,002574	-0,053401	-0,024307	0	0	0	0,024709	0	-0,033426	0,054415	-0,023418	0,037185	-0,032619	0	-0,004781	-0,024954	-0,027279	0	0,052276
L	-0,010952	-0,037941	0,054911	-0,013298	0	0	0	0,018456	0	-0,023744	0,004642	0,053283	-0,028386	0,01911	0	-0,007129	-0,03954	0,005558	0	-0,002198
I	0,018807	-0,011739	-0,003602	-0,007854	0	0	0	-0,000492	0	-0,039303	0,003378	-0,007572	-0,009909	-0,002293	0	-0,010863	-0,019738	-0,000612	0	0,010726
M	0	0	0	0	0	0	0	0	0	0	0	0	0	0	0	0	0	-0,003339	0	0
P	0	-0,000534	-0,000619	-0,001651	0	0	0	0	0	-0,005239	-0,001319	0,000389	0	-0,00167	0	-0,001417	0	0	0	-0,002274
F	-0,00227	0,002932	-0,004301	-0,003215	0	0	0	0	0	-0,000413	0,003312	-0,006722	-0,001021	-0,004399	0	-0,005988	-0,004435	0,006314	0	-0,006906
W	0	0	0	0	0	0	0	0	0	0	0	0	0	0	0	0	0	0	0	0
S	0	0	0	0	0	0	0	0	0	0	0	0	0	0	0	0	0	0	0	0
T	0	0	0	0	0	0	0	0	0	0	0	0	0	0	0	0	0	0	0	0
N	0	0	0	0	0	0	0	0	0	0	0	0	0	0	0	0	0	0	0	0
Q	0	0	0	0	0	0	0	0	0	0	0	0	0	0	0	0	0	0	0	0
Y	0	0	0	0	0	0	0	0	0	0	0	0	0	0	0	0	0	0	0	0
C	0	0	0	0	0	0	0	0	0	0	0	0	0	0	0	0	0	0	0	0
K	0	0	0	0	0	0	0	0	0	0	0	0	0	0	0	0	0	0	0	0
R	0	0	0	0	0	0	0	0	0	0	0	0	0	0	0	0	0	0	0	0
H	0	0	0	0	0	0	0	0	0	0	0	0	0	0	0	0	0	0	0	0
D	0	0	0	0	0	0	0	0	0	0	0	0	0	0	0	0	0	0	0	0
E	0	0	0	0	0	0	0	0	0	0	0	0	0	0	0	0	0	0	0	0
12	G	A	V	L	I	M	P	F	W	S	T	N	Q	Y	C	K	R	H	D	E
G	0	0	-0,029791	-0,037038	-0,025702	0	0	0	0	0	0	0	0	0	0	0	0	0	0	0
A	0	0	-0,017412	-0,017472	-0,04386	0	0	0	0	0	0	0	0	0	0	0	0	0	0	0
V	0	0	0,000216	0,007139	-0,034794	0	0	0	0	0	0	0	0	0	0	0	0	0	0	0
L	0	0	0,006357	-0,000403	-0,025199	0	0	0	0	0	0	0	0	0	0	0	0	0	0	0
I	0	0	0,016179	0,02384	0,028791	0	0	0	0	0	0	0	0	0	0	0	0	0	0	0
M	0	0	-0,000421	-0,026749	-0,019309	0	0	0	0	0	0	0	0	0	0	0	0	0	0	0
P	0	0	0,003581	-0,010533	0,00969	0	0	0	0	0	0	0	0	0	0	0	0	0	0	0
F	0	0	-0,017905	0,009265	0,020219	0	0	0	0	0	0	0	0	0	0	0	0	0	0	0
W	0	0	0	0	0	0	0	0	0	0	0	0	0	0	0	0	0	0	0	0
S	0	0	-0,003427	0,008433	0,016629	0	0	0	0	0	0	0	0	0	0	0	0	0	0	0
T	0	0	-0,013805	0,000924	0,000075	0	0	0	0	0	0	0	0	0	0	0	0	0	0	0
N	0	0	-0,007516	-0,00534	0,002027	0	0	0	0	0	0	0	0	0	0	0	0	0	0	0
Q	0	0	0,005402	0,006686	-0,040964	0	0	0	0	0	0	0	0	0	0	0	0	0	0	0
Y	0	0	0	0,001161	-0,005324	0	0	0	0	0	0	0	0	0	0	0	0	0	0	0
C	0	0	0	0,007261	0,014281	0	0	0	0	0	0	0	0	0	0	0	0	0	0	0
K	0	0	0,000891	0,016759	0,029536	0	0	0	0	0	0	0	0	0	0	0	0	0	0	0
R	0	0	-0,029297	-0,046718	-0,027827	0	0	0	0	0	0	0	0	0	0	0	0	0	0	0
H	0	0	0	0,003267	0,009171	0	0	0	0	0	0	0	0	0	0	0	0	0	0	0
D	0	0	-0,005945	0,008154	-0,036587	0	0	0	0	0	0	0	0	0	0	0	0	0	0	0
E	0	0	-0,000356	0,000739	-0,027668	0	0	0	0	0	0	0	0	0	0	0	0	0	0	0
13	G	A	V	L	I	M	P	F	W	S	T	N	Q	Y	C	K	R	H	D	E
G	0	0	-0,012872	-0,024579	0,000806
A	0	0	-0,022993	0,003183	-0,015116
V	0	0	-0,00776	-0,016749	-0,015403
L	0	0	-0,007008	0,024636	-0,082026
I	0	0	0,026172	0,000444	-0,006235
M	0	0	0	0	-0,004322
P	0	0	-0,006158	-0,01814	-0,037639
F	0	0	-0,007682	0,000024	0,001637
W	0	0	0	0,007035	0,009528
S	0	0	-0,015634	0,011933	-0,008133
T	0	0	-0,028091	0,027552	-0,037043
N	0	0	0,013493	-0,006437	-0,011223
Q	0	0	-0,035282	-0,021677	-0,011269
Y	0	0	0	0	0,002717
C	0	0	0	0	0
K	0	0	-0,000712	0,007193	-0,017373
R	0	0	0,006932	0,001005	-0,009058
H	0	0	0,000664	0,003361	0,02982
D	0	0	-0,001182	0,009215	-0,007257
E	0	0	0,00396	-0,059647	0,053349
14	G	A	V	L	I	M	P	F	W	S	T	N	Q	Y	C	K	R	H	D	E
G	0	0	-0,005701	-0,020608	-0,048397
A	0	0	0,021989	-0,003162	-0,028563
V	0	0	-0,004211	-0,007097	0,009808
L	0	0	-0,001577	0	-0,001107
I	0	0	-0,009885	-0,000241	0,018275
M	0	0	0,000369	-0,001633	-0,008753
P	0	0	-0,008212	-0,009788	-0,018421
F	0	0	0	0,015215	0,007461
W	0	0	0,003229	0,011295	0,004835
S	0	0	0,025743	-0,034751	-0,023954
T	0	0	-0,051518	-0,003771	0,052287
N	0	0	-0,000877	0,000784	0,001492
Q	0	0	-0,000686	0,00181	-0,018086
Y	0	0	-0,020357	-0,005342	-0,000016
C	0	0	0	0	0
K	0	0	0	0	0
R	0	0	-0,00565	-0,003352	-0,032978
H	0	0	0	-0,002374	0,004436
D	0	0	-0,008451	0,007952	-0,031641
E	0	0	-0,029597	0,001832	-0,061252
15	G	A	V	L	I	M	P	F	W	S	T	N	Q	Y	C	K	R	H	D	E
G	0	0	-0,008788	-0,012306	-0,028755
A	0	0	-0,028938	-0,000217	-0,014689
V	0	0	-0,004248	-0,003092	-0,015987
L	0	0	0,004561	-0,011803	0,021235
I	0	0	0,024494	0,00439	0,026507
M	0	0	0,016531	-0,011652	-0,049839
P	0	0	-0,017254	-0,00566	-0,008874
F	0	0	-0,02121	0,011408	-0,030999
W	0	0	0,021652	0,034561	0,015377
S	0	0	-0,009186	-0,001878	-0,022259
T	0	0	-0,017238	-0,066436	-0,002191
N	0	0	0,007487	0,010724	-0,003497
Q	0	0	-0,023896	-0,012195	0,000503
Y	0	0	0,02741	-0,000513	0,011622
C	0	0	0	0	0
K	0	0	0	-0,002523	-0,004464
R	0	0	-0,006705	0,052867	-0,058751
H	0	0	-0,006897	-0,01026	-0,05913
D	0	0	-0,034682	0,004125	-0,019931
E	0	0	-0,018928	-0,033317	0,065574
16	G	A	V	L	I	M	P	F	W	S	T	N	Q	Y	C	K	R	H	D	E
G	0	0	-0,001758	0	-0,023093	0	0
A	0	0	-0,010566	-0,014783	-0,035984	0	0
V	0	0	-0,01308	-0,106976	0,014209	0	0
L	0	0	-0,035329	0,102249	-0,087639	0	0
I	0	0	-0,028668	-0,017749	-0,038734	0	0
M	0	0	-0,003347	0	0	0	0
P	0	0	-0,003933	-0,005255	-0,005183	0	0
F	0	0	-0,001057	-0,013302	-0,013428	0	0
W	0	0	0	0	0	0	0
S	0	0	0	0	0	0	0
T	0	0	0	0	0	0	0
N	0	0	0	0	0	0	0
Q	0	0	0	0	0	0	0
Y	0	0	0	0	0	0	0
C	0	0	0	0	0	0	0
K	0	0	0	0	0	0	0
R	0	0	0	0	0	0	0
H	0	0	0	0	0	0	0
D	0	0	0	0	0	0	0
E	0	0	0	0	0	0	0
17	G	A	V	L	I	M	P	F	W	S	T	N	Q	Y	C	K	R	H	D	E
G	-0,007686	0,006168	-0,01679	-0,011485	-0,000719	0,00487	0	0	0	-0,001137	-0,011549	0,000797	-0,001743	0	0,01431	-0,022903	-0,034709	-0,007522	-0,00331	-0,00247
A	0	-0,007841	-0,027333	0	-0,004087	-0,005472	0	0	0	-0,001886	-0,008061	0	0	0	-0,003676	-0,019168	-0,001938	0,002227	-0,002586	0
V	-0,002589	-0,004074	-0,016193	-0,00934	0,007553	0,003309	0	0	0	-0,014531	-0,002997	0,009753	-0,003237	0	-0,002568	0,000902	0,009349	-0,001297	-0,002509	-0,001037
L	-0,002192	-0,011764	0,021898	0,00254	-0,012712	0,000294	0	0	0	0,022729	-0,004072	0	0	0	0	0,002979	-0,034913	-0,003957	-0,003811	0
I	0,001792	0,017367	0,012049	-0,008258	0,003239	-0,003852	0	0	0	-0,009128	0,000469	-0,000042	-0,003723	0	0,016595	0,000884	0,039488	0,009416	-0,011668	0
M	0	0,006484	0,004142	-0,013968	0,006673	-0,021696	0	0	0	0,009504	0,005543	0,000896	-0,000512	0	0,006488	-0,019305	-0,020102	-0,010635	-0,000674	-0,001601
P	0	-0,025887	0,005006	0,004669	0,014559	0,000664	0	0	0	-0,000024	0,010651	0,000017	-0,003025	0	0,000342	0,005689	0,008869	-0,01677	-0,003764	0
F	0,005178	0,015673	0,041435	-0,022019	0,007815	0,005281	0	0	0	-0,037318	0,004965	-0,001906	-0,004119	0	0,005926	-0,018484	0,018675	-0,011726	-0,007021	0,003239
W	0	0	0	0	0	0	0	0	0	0	0	0	0	0	0	0	0	0	0	0
S	0	-0,003047	-0,013637	0	0,006131	0	0	0	0	0,01034	-0,001527	0	0	0	0,01207	-0,002381	0,013248	0	0	0
T	0,000156	-0,015384	0,00339	0,014773	0	-0,001144	0	0	0	0,004376	-0,001676	0	0	0	0,006187	-0,018459	-0,00423	-0,000275	-0,001035	0
N	0,004318	-0,005459	0,017768	0,000733	-0,006819	0,004339	0	0	0	-0,009726	-0,001174	0,001167	-0,001835	0	0,007015	-0,009275	-0,007863	-0,000227	-0,002501	-0,002882
Q	-0,004317	-0,018349	-0,006569	-0,003938	0,002896	-0,003104	0	0	0	-0,011382	0,012279	-0,003792	0	0	0	0,016143	-0,005673	0,001369	-0,005455	0
Y	0	0	0	0	0	0	0	0	0	0	0	-0,003296	0	0	-0,003308	0	-0,002037	0,004445	0	0
C	0	0	0	0	0	0	0	0	0	0,008567	0	0	0	0	0	-0,001743	0,014675	0	0	0
K	0,022172	-0,006009	-0,004465	0,008149	0,012029	0,004787	0	0	0	0,039047	-0,040793	-0,00809	-0,008847	0	0,007513	0,048238	-0,025522	-0,005911	0,003218	-0,005522
R	0,007913	0,003316	0,011959	-0,009213	0,021423	-0,005908	0	0	0	-0,024188	-0,020291	-0,006625	-0,007339	0	-0,001586	-0,007916	-0,044832	-0,012164	-0,014865	-0,001012
H	0	-0,003113	0,0109	-0,002226	-0,004069	0	0	0	0	0,006408	0	0	0	0	0,006412	0	0,001767	-0,003776	0	0
D	0	-0,013009	-0,007978	0	-0,013115	0,003625	0	0	0	-0,00204	-0,003962	-0,005295	0	0	0	0,005693	-0,006033	0,007199	0	0
E	-0,003896	-0,005119	-0,009816	0	-0,008249	0,00017	0	0	0	-0,003917	-0,007337	0	0	0	0,008945	-0,009724	0,00825	0,003586	-0,000611	0
18	G	A	V	L	I	M	P	F	W	S	T	N	Q	Y	C	K	R	H	D	E
G	-0,00282	-0,009087	0,016173	0,013257	-0,013566	-0,003913				0,003607	-0,007655	-0,0009	-0,000669		0,017261	-0,024047	-0,014272	-0,008423	-0,001346	-0,00138
A	-0,001476	0,007315	-0,006423	-0,002521	-0,009594	-0,004132				-0,012822	-0,009351	-0,002125	-0,002263		0,015362	-0,025894	0,015033	0,004291	-0,001607	0,000176
V	0	0,01181	-0,008999	0	0,007629	-0,010898				0,001562	-0,000135	-0,00594	0		0,003634	-0,023226	-0,014928	0,000717	-0,002621	0
L	-0,003788	-0,004509	-0,017965	-0,012467	-0,018961	-0,016213				0,021091	-0,012309	0,001943	0,005024		0	-0,024634	0,005415	0,003135	-0,001123	0,009037
I	-0,006951	-0,002628	0,026969	-0,002889	0,004326	-0,004648				0,013535	0,026088	-0,001752	-0,002389		0	0,001158	-0,022504	-0,005227	-0,004171	0
M	0	0	-0,002361	-0,001982	0	0				0	0	0	0		0	0	0	0	0	0
P	-0,00085	-0,004558	-0,007199	0,007478	-0,014304	-0,001071				-0,003511	-0,004406	0,000117	0,000009		-0,000846	-0,018884	-0,014954	0,000927	-0,000744	-0,000225
F	0	0,005527	-0,009251	0,005076	-0,004025	0,00017				-0,001543	-0,005532	0	0		0,0067	-0,009868	0,007158	0	-0,000611	0
W	0	0	0,008349	0	0	0				0	0	0	0		0,006412	0	0,001767	0	0	0
S	0,007495	-0,009458	-0,004307	-0,013534	0,004434	-0,0078				0,024171	-0,01442	-0,00259	-0,001789		0,021044	-0,016967	0,001281	0,00633	-0,004834	-0,002417
T	-0,003912	0,001169	-0,01242	-0,00396	0,009444	-0,001487				-0,01475	-0,012372	0,011748	-0,000036		-0,005669	-0,011922	-0,000315	0,007026	-0,000661	-0,001048
N	0	-0,001888	-0,012901	0	-0,004022	-0,00204				0,038856	-0,011399	0	0		0	-0,000762	-0,008272	0	-0,002253	0
Q	0,016036	-0,023578	0,019087	-0,008976	0,00652	-0,024121				-0,026328	-0,014823	-0,00024	-0,000512		0,003051	-0,011683	-0,004791	0,002572	-0,002075	-0,001601
Y	0	0	-0,0092	0	-0,003714	0				0,004829	0	0	0		0,010729	0	0	0	0	0
C	0	0	0	0	0	0				0	0	0	0		0	0	0	0	0	0
K	0	-0,008734	-0,007793	-0,004604	-0,005886	-0,005766				0,011017	-0,006163	0,000996	0,000424		0,007802	0,00972	-0,003789	0,00206	-0,00044	-0,000904
R	0	-0,000361	-0,00794	0	0	-0,001156				0,014156	-0,002496	0	0		0	0,000408	-0,001971	-0,001334	-0,000729	0
H	0	0,00726	0,013859	0,002064	0,005863	0,008492				0,011567	-0,004735	-0,006062	-0,003158		0	0,00806	-0,003377	-0,00421	-0,002457	0
D	-0,005725	-0,004914	-0,003143	0	0,002398	-0,004999				0,009124	0,010098	0	0		-0,000536	-0,007295	0,008083	-0,000798	-0,002734	0
E	0,022849	-0,033823	0,050981	-0,026558	0,065922	0,065658				-0,109174	0,000025	-0,011615	-0,029021		-0,004277	0,106879	-0,023328	-0,053127	-0,028193	-0,012925
19	G	A	V	L	I	M	P	F	W	S	T	N	Q	Y	C	K	R	H	D	E
G	0	-0,008651	-0,009878	-0,000507	-0,007267	-0,00525				-0,002047	-0,001795	0,000039	-0,001113		0	-0,01698	-0,01312	-0,007756	-0,001174	0,000324
A	-0,003677	-0,001893	0,005337	0,00071	0,004386	-0,002162				0,029899	-0,002864	-0,000851	-0,000669		0,004481	-0,015003	-0,021287	-0,001207	-0,004387	-0,00138
V	-0,000839	-0,002655	0,004951	0,000573	-0,005707	-0,002474				0,005342	-0,001523	0	0		0,008945	-0,004399	-0,002041	-0,001887	-0,00016	0
L	0	0	-0,001109	0	0	0				-0,001579	0	0	0		0	0	0	0	0	0
I	0	-0,002083	0,011005	0,014773	0	-0,002151				0,001773	-0,002991	0	0		0,006187	-0,012478	-0,004768	-0,000275	-0,001076	0
M	0	0,000743	-0,000732	0	-0,002276	-0,000002				-0,000782	0,000611	-0,000049	0		-0,001049	-0,006103	-0,000493	0	-0,000021	0
P	0	-0,001314	-0,009908	0	-0,001015	-0,000727				-0,004517	-0,002412	0	0		0	-0,010898	-0,004255	0	-0,001445	0
F	0	-0,004154	-0,001431	-0,002328	-0,002685	0				0,008608	-0,002455	0	0		0,017702	0,008179	0,001106	0	0	0
W	0	-0,001877	-0,002125	-0,002322	0,001723	0				-0,006814	-0,005038	0	0		0	0,027202	0,008558	0	0	0
S	0,01777	-0,039355	0,032934	-0,040776	0,037881	0,011298				-0,02746	0,025914	-0,009668	-0,013145		0,00247	0,002402	0,018018	-0,031782	-0,020499	-0,005554
T	0,0075	0,02373	0,088903	-0,042418	0,040059	0,013192				-0,024377	-0,032563	-0,004112	-0,019851		-0,000067	-0,002531	-0,01453	-0,014237	-0,031293	-0,001899
N	-0,000037	0,001012	-0,006432	0,000984	-0,002123	0,000202				0,011734	-0,000925	0,000117	0,000009		-0,000846	-0,002397	-0,000153	-0,00047	0,000514	-0,000225
Q	0	-0,003415	-0,004671	0	0	-0,004126				0,010522	-0,005426	0	0		-0,000536	0,003271	-0,009831	-0,000329	-0,002793	0
Y	0	-0,006479	-0,028715	0,030516	-0,006509	-0,004818				-0,021226	-0,00824	0	0		0,023287	-0,009451	-0,009524	0	0,015074	0
C	0	0	0	0	0	0				0	0	0	0		0	0	0	0	0	0
K	0	0	0	0	0	0				0	0	0	0		0	0	0	0	0	0
R	0	-0,015721	-0,010935	0	-0,003072	-0,001383				-0,002462	-0,00151	0	0		0	-0,005929	-0,000975	0	-0,000317	0
H	0	0	0	0	-0,002531	0				0	0	0	0		0,006942	-0,002382	0	0	0	0
D	0,000156	0,001389	-0,001938	-0,000289	-0,01061	-0,010397				0,012729	-0,021615	-0,002567	0		0	0,007432	-0,010679	0,011174	-0,007543	-0,000603
E	0	-0,010213	-0,040173	-0,008564	-0,007899	-0,005223				-0,00447	-0,006806	0,000667	0,000389		0,013153	-0,009099	-0,010084	0,000651	-0,001486	-0,001952
20	G	A	V	L	I	M	P	F	W	S	T	N	Q	Y	C	K	R	H	D	E
G	-0,054836	-0,00356	-0,00086	-0,007865			-0,002242			-0,000078					0,01431	-0,001474	-0,006858		-0,031454	-0,001471
A	-0,052683	-0,004566	0	0			0			-0,003152					-0,003675	-0,002837	-0,006938		0,003815	-0,009947
V	-0,010365	0,009363	-0,000919	-0,001783			-0,000527			-0,00894					-0,002568	-0,000973	-0,002302		-0,009189	-0,001626
L	-0,03121	0,0011	0	0,006904			0,002688			0,005721					0	-0,002627	0,004264		-0,011931	0,001407
I	0,040288	-0,003401	-0,001348	0,006813			0,004278			0,013088					0,016596	-0,007856	0,000158		0,003661	-0,008444
M	-0,018441	0,005141	-0,001232	0			-0,003808			-0,014652					0,006488	-0,000148	-0,003836		-0,013204	-0,005418
P	0,013978	0,004566	-0,002105	0			0			-0,003109					0,000343	-0,002398	0		-0,010506	0
F	0,017423	0,003096	-0,011185	0,026857			0,018729			-0,006294					0,005927	-0,004478	-0,017231		-0,021904	-0,00707
W	0	0	0	0			0			0					0	0	0		0	0
S	0,007601	-0,002382	0	0			0			0,006912					0,01207	0	0		-0,003049	0
T	-0,023104	-0,005147	0	-0,00343			-0,00238			0,005994					0,006187	-0,002584	0,007593		0,010054	-0,006567
N	-0,010981	0,003033	-0,000212	0,002245			-0,003599			0,003758					0,007016	-0,001161	-0,000603		-0,008987	-0,003131
Q	-0,026655	-0,006216	0	0,0035			0,007415			-0,002545					0	-0,002703	0,007939		-0,007695	-0,003085
Y	-0,002037	-0,003297	0	0			0			0,004445					-0,003308	0	0		0	0
C	0,021494	0	0	0			0			0					0	0	0		0	0
K	0,007996	0,017658	0,005266	0,012073			-0,0033			-0,020028					0,007513	0,004383	-0,00767		0,019946	-0,005659
R	-0,026061	-0,000794	-0,002399	-0,001747			-0,000855			-0,030285					-0,001586	-0,008559	-0,011562		-0,025612	-0,003898
H	0,01277	0	0	0			0			-0,003777					0,006412	0	0		-0,003115	0
D	-0,031224	-0,005296	0	0			0			0,00347					0	0	0		-0,001947	0
E	-0,030284	-0,002222	0	-0,001274			-0,000488			0,002836					0,008945	-0,001063	-0,001435		-0,002055	-0,000732
21	G	A	V	L	I	M	P	F	W	S	T	N	Q	Y	C	K	R	H	D	E
G	-0,046379	-0,01061	0		0		0,007769			-0,004324					0,017261	-0,00381	0,003122		0,003262	-0,004565
A	-0,041588	-0,006492	-0,00195		0,009945		-0,003599			-0,002828					0,015362	-0,000897	-0,003449		0,001525	-0,00244
V	-0,036298	-0,004158	0		-0,000025		-0,000531			0,002405					0,003634	-0,001971	-0,003125		0,004129	-0,005806
L	-0,057569	0,014833	-0,001732		0,001854		0,00604			-0,002805					0	-0,000672	-0,005064		-0,017419	-0,004344
I	0,034513	-0,00165	-0,001846		-0,005568		-0,003944			0,001716					0	-0,002396	0,005841		-0,003199	-0,004987
M	-0,002365	0	0		0		0			0					0	0	0		-0,001982	0
P	-0,04752	-0,004022	-0,000294		-0,007422		0,005919			-0,001345					-0,000846	-0,001584	-0,003068		0,000459	-0,003698
F	-0,005576	-0,002222	0		0		0			-0,000749					0,0067	-0,001063	-0,001435		-0,001168	-0,000732
W	0,010115	0	0		0		0			0					0,006412	0	0		0	0
S	-0,019408	0,003416	-0,004011		0,012891		-0,003099			0,015648					0,021044	-0,002618	-0,008663		-0,021886	-0,007169
T	-0,037176	0,016767	-0,000737		-0,001674		-0,001157			0,001436					-0,005668	0,000292	-0,000955		-0,008532	-0,002206
N	-0,009427	0,002287	0		0		0			0,007283					0	-0,003143	-0,004036		-0,00305	0,005235
Q	-0,028211	-0,015368	-0,001232		0,010306		-0,000781			-0,017999					0,003052	-0,001095	0,000983		-0,014413	-0,007524
Y	-0,0081	0	0		0		0			0					0,010729	0	0		0	0
C	0	0	0		0		0			0					0	0	0		0	0
K	-0,028647	0,008709	0		0,001354		-0,000074			-0,001556					0,007802	-0,000294	-0,001705		-0,003942	0,00601
R	-0,001289	0,007437	0		0		0			-0,002452					0	-0,000198	-0,001223		-0,000808	-0,002936
H	0,0364	0,001008	-0,002801		0		0			0,001505					0	-0,001032	-0,001497		-0,000581	0
D	0,007564	0,016527	0		-0,006603		-0,002572			-0,004045					-0,000536	-0,001077	-0,00116		-0,003999	-0,004873
E	0,078764	-0,019413	-0,000384		0,027232		0,011946			-0,038558					-0,004275	-0,012923	-0,013046		-0,041564	-0,015607
22	G	A	V	L	I	M	P	F	W	S	T	N	Q	Y	C	K	R	H	D	E
G	-0,004587	-0,009993	-0,001384	0,00011				0,004987		-0,014936	-0,004556		0,002858			-0,033306	0,01411	-0,004007		0,012394
A	-0,005643	0,009797	0,000172	-0,003342				-0,002986		-0,026055	-0,004244		0,012199			-0,031025	0,010072	-0,000362		0,004985
V	-0,003507	-0,008871	0	0,000041				-0,003125		-0,041101	0,014698		0,016063			-0,029935	0,000159	0,017624		-0,003818
L	0,000307	0,025607	0,009033	0,000665				-0,004942		-0,068821	-0,010709		0,011455			-0,047406	0,007527	-0,007961		0,018334
I	0,005589	-0,002158	0	0,00458				0,005959		-0,023412	-0,000282		0,021611			0,003114	-0,015993	0,015534		0,003907
M	0	0	0	0				0		-0,002365	0		0			0	-0,001982	0		0
P	-0,000772	-0,001051	-0,000228	0,000403				-0,002085		-0,022739	-0,006578		-0,005693			-0,024514	0,006009	-0,003979		-0,002231
F	0,0047	-0,00151	0	0,009206				-0,001436		-0,015196	0,005674		0,003695			-0,010271	0	-0,000224		-0,000887
W	0	0	0	0,001767				0		0,008348	0		0,006412			0	0	0		0
S	-0,002582	-0,000893	-0,002425	0,005235				-0,006973		-0,01529	0,003861		0,026902			-0,028777	0,007216	-0,011016		0,010848
T	-0,005023	0,000274	-0,001052	-0,007793				-0,000769		-0,035358	0,003051		-0,007704			-0,003225	0,003167	0,007099		0,007698
N	-0,001992	-0,005044	0	0				-0,004037		0,005153	0,006852		0,000597			-0,005106	0	0,001186		-0,002481
Q	-0,016251	-0,012549	-0,001605	-0,007637				0,000686		0,011457	0,018442		-0,02021			-0,046205	0,006478	0,011151		-0,016112
Y	0	0	0	0				0		-0,004383	0		0,010729			-0,003718	0	0		0
C	0	0	0	0				0		0	0		0			0	0	0		0
K	0,003776	-0,001867	-0,000908	-0,001347				-0,001593		-0,006723	-0,003005		0,009938			-0,013842	0,002394	0,007751		-0,006939
R	-0,000712	-0,002594	0	0				-0,001223		-0,001569	0,005221		0,007418			-0,004002	-0,001334	-0,001514		-0,001163
H	0,004687	-0,000487	0	0				0		0,011271	0,004402		0,014014			-0,005096	-0,004215	0		0,008423
D	-0,002229	-0,002266	0	0,02963				-0,001161		-0,034409	0,00285		0,012716			0,004642	-0,009975	0,002431		-0,003041
E	-0,066442	-0,101021	-0,012976	0,065595				-0,01479		0,02548	0,062278		-0,001774			0,043684	-0,005228	-0,052568		0,029619
23	G	A	V	L	I	M	P	F	W	S	T	N	Q	Y	C	K	R	H	D	E
G	0,007768	0,007128	0	-0,000621		-0,004555		-0,010974		-0,013107	-0,007388	0,004433	-0,006539			0,004679	-0,009107	-0,004175	0,011194	-0,017066
A	-0,003599	0,00537	0,009945	0,004036		0,009286		-0,004127		-0,000415	-0,005707	-0,002986	-0,006493			-0,014607	-0,002567	-0,002575	-0,014679	-0,007327
V	-0,000531	-0,001143	-0,000025	0		-0,001365		0,005754		-0,012712	-0,004683	0,000286	-0,00468			0,015813	-0,028178	-0,005195	-0,01541	0,010285
L	0,006039	-0,00603	0,001854	-0,005562		0,014175		-0,006407		0,015521	-0,003895	-0,004942	0,007748			-0,033197	-0,045993	-0,006992	-0,005223	0,005979
I	-0,003944	0,007422	-0,005568	0		-0,004147		-0,003531		0,024102	-0,007611	0,013992	0,004419			-0,003427	-0,021437	0,005878	-0,014673	0,026962
M	0	0	0	0		0		0		-0,001982	0	0	0			0	0	0	-0,002365	0
P	0,005918	-0,001633	-0,007423	0,000101		0,000626		-0,000923		-0,009638	-0,00726	-0,00373	-0,003956			-0,018282	-0,00563	-0,000684	-0,00274	-0,008224
F	0	0,001229	0	0		-0,000447		-0,000209		-0,001423	0	-0,005462	0			-0,000039	0,006532	0,004324	-0,007526	-0,003228
W	0	0,006412	0	0		0		0		0	0	0	0			0	0,001767	0	0,008348	0
S	-0,003099	0,013304	0,012891	-0,002332		0,002447		-0,008014		-0,003376	-0,006227	-0,002806	-0,008036			-0,017993	-0,009972	-0,002962	0,03001	-0,007749
T	-0,001158	-0,012615	-0,001674	0,003119		-0,005463		-0,005411		0,005329	-0,009406	0,005981	-0,006737			-0,009434	-0,012568	-0,001595	-0,00719	0,019174
N	0	-0,007284	0	0		-0,001901		-0,005178		0,002973	-0,00301	-0,004037	0,008074			-0,008924	-0,012395	0,007281	0,019676	-0,000158
Q	-0,000782	-0,010817	0,010306	-0,001621		-0,020545		0,019841		-0,039505	-0,010463	0,017025	-0,010146			0,013462	-0,002328	-0,011914	-0,024755	-0,000141
Y	0	0,010729	0	0		0		0		0	-0,003718	0	0			0	0	0	-0,004383	0
C	0	0	0	0		0		0		0	0	0	0			0	0	0	0	0
K	-0,000074	0,003426	0,001354	0,000556		-0,002278		-0,008225		-0,002968	-0,006133	-0,001593	-0,003315			-0,009867	-0,009936	-0,003373	0,017611	0,012442
R	0	-0,00511	0	0		-0,000364		-0,001281		-0,003402	0	-0,001223	0,004952			-0,003902	-0,002627	-0,001118	0,006698	0,005903
H	0	-0,001113	0	0,003723		0,002042		0		0,017416	0,000595	0,002626	-0,01283			0,007691	0,008363	0	0,010448	-0,005968
D	-0,002572	-0,00362	-0,006603	0		-0,001189		-0,010561		0,013917	-0,008909	-0,001161	0,004892			-0,013816	0,022458	-0,002264	-0,007078	0,015682
E	0,011939	-0,036254	0,027217	-0,021298		-0,098523		0,063592		0,030129	0,001277	0,041671	-0,086726			0,212242	0,11311	-0,051483	-0,110564	-0,124271
24	G	A	V	L	I	M	P	F	W	S	T	N	Q	Y	C	K	R	H	D	E
G	0	-0,001824	0	0		-0,000188		-0,004298		-0,00788	0	-0,002392	0			-0,006327	-0,014089	-0,001361	-0,003757	-0,007878
A	-0,003979	-0,022178	0,021291	-0,004644		-0,011411		0,026492		-0,040461	-0,026037	0,02981	-0,02521			0,025866	0,041171	-0,005125	-0,038879	-0,013299
V	0	0,00394	0	0		-0,005687		-0,00722		0,004233	0	-0,001744	0			-0,012638	-0,001556	-0,003113	-0,00997	0,00999
L	-0,000531	-0,007689	-0,000025	-0,003899		-0,012035		0,007329		-0,00696	0,026178	0,004408	-0,020297			0,012075	0,000816	0,000769	0,011208	0,000232
I	0,007768	-0,003541	0	-0,00466		-0,00432		0,009503		0,042507	0,016667	0,003476	-0,003467			0,015184	-0,006928	-0,00386	-0,020376	0,006554
M	-0,001538	0,006031	-0,001528	0		0,000697		-0,012115		-0,002452	-0,006869	0,002012	0,005607			-0,026564	-0,000882	0,000028	-0,00228	-0,005606
P	-0,000353	0,004528	-0,001681	0		-0,004304		-0,002863		-0,007981	-0,005825	0,005087	-0,00508			0,000017	-0,00378	0	-0,015421	0,005051
F	-0,000805	-0,005188	0,007257	-0,00072		0,004252		-0,007153		0,009008	-0,003508	-0,007124	-0,004727			-0,012334	0,003252	-0,00358	-0,014477	-0,006466
W	0,003125	0,018949	0,002048	0		0,015986		-0,005066		0,044585	0,004825	0,004742	0,005637			-0,03253	-0,021272	0,00698	-0,003862	0,026559
S	-0,006263	-0,005245	0,002689	0		-0,024444		0,018849		-0,018574	-0,007122	-0,010851	-0,009363			0,052941	0,033237	-0,011787	-0,040293	-0,011436
T	0,007044	-0,019591	-0,006149	-0,003472		-0,024889		0,013641		0,018893	-0,029473	0,016035	-0,039699			0,060871	-0,012105	-0,018288	-0,033283	-0,020912
N	0	-0,001967	0	0		0		-0,007864		0,028429	0	0	0			0,005357	0,005128	0	-0,006095	-0,008577
Q	-0,005729	0,000605	-0,003431	0		-0,006889		-0,008075		0,000225	-0,002866	0,008356	-0,004869			0,000883	-0,012467	-0,004825	0,019308	-0,01648
Y	0	-0,027178	0,008153	-0,003604		-0,017305		-0,004355		-0,008877	-0,008745	-0,008226	0,01831			-0,014138	-0,004995	-0,003333	0,078562	0,031738
C	0	0	0	0		0		0		0	0	0	0			0	0	0	0	0
K	0	0,012795	0	0		0		0		-0,000568	-0,00084	0	0			-0,006166	-0,006711	0	-0,005624	0
R	0,011512	0,007956	0,000484	0,011597		-0,007015		-0,01048		0,021779	-0,003699	0,010307	-0,00767			-0,007993	-0,029103	-0,005116	0,004413	-0,010627
H	0,006144	0,020441	0,014436	-0,007804		-0,00585		-0,001894		0,00646	-0,018255	-0,004265	-0,010521			-0,034909	0,000744	-0,015554	-0,008451	-0,020872
D	-0,000488	0,005658	-0,001274	0		-0,011756		-0,014133		-0,047425	-0,00938	0,000953	-0,004445			0,059003	0,019815	-0,00125	-0,016542	-0,031156
E	0	-0,017123	0	-0,002695		0,002949		0,034049		-0,014154	-0,0076	0,007478	-0,013613			0,041762	-0,00088	-0,007443	-0,006787	-0,004552
25	G	A	V	L	I	M	P	F	W	S	T	N	Q	Y	C	K	R	H	D	E
G		-0,004569	-0,004854	-0,008867	-0,022534	-0,00289		-0,009897		-0,006975	-0,001012		0,00041	-0,000844		0,001289		-0,000326	-0,006139	-0,008323
A		0,005559	-0,000096	0,021295	-0,006111	0,009917		-0,022399		-0,020586	-0,000604		0,004793	-0,001916		0,016913		-0,01038	-0,006597	-0,000835
V		0,000214	0,009594	-0,011869	-0,010457	0,000393		0,000815		-0,002687	0		0,002792	-0,002841		0,005401		0,000468	0,006169	0
L		0	0	0	0	0		0		0	0		0	-0,001112		-0,001582		0	0	0
I		0,000472	0,02128	0,001984	-0,008175	-0,004478		-0,002325		-0,001959	0		-0,00332	-0,00391		0,00549		-0,000961	0,003769	0
M		0	-0,002772	0,000243	-0,004134	-0,000902		-0,00163		-0,000717	-0,00128		0,001085	-0,000185		-0,000083		0,000334	-0,000235	0
P		0	-0,010422	-0,006961	-0,006461	-0,004017		-0,000364		0,000261	0		-0,002027	-0,002108		-0,00296		-0,000738	-0,000771	0
F		0,001767	-0,001444	-0,00591	0,001688	0		0		-0,000665	0,004905		0	0		0,006912		-0,002457	0,017702	0
W		0	-0,000943	0,000673	0,014649	0,016018		-0,004636		0	0		0	0		-0,004553		-0,002	0	0
S		0,01563	-0,038568	-0,005738	0,061688	-0,04029		0,041409		0,010131	-0,005501		-0,07248	-0,021149		0,056312		-0,025976	-0,00879	-0,009839
T		0,037887	-0,021729	0,036692	0,116331	-0,05304		0,098315		-0,03695	-0,034352		-0,085417	-0,065029		0,019674		-0,042763	0,017268	-0,00774
N		0,003574	-0,00323	0,009216	-0,005034	-0,002056		-0,002795		0,000793	-0,000694		0,00307	0,001552		-0,000458		-0,000014	-0,001531	-0,001739
Q		0	0,031973	0,000457	-0,013873	-0,005902		-0,003127		-0,005487	-0,00052		-0,005665	-0,006961		-0,00293		-0,001874	-0,003626	0
Y		0	-0,007487	-0,012042	-0,027707	0,022077		-0,005985		-0,007001	0,000057		-0,009816	0,012085		-0,008918		-0,001947	0,02035	0
C		0	0	0	0	0		0		0	0		0	0		0		0	0	0
K		0	0	0	0	0		0		0	0		0	0		0		0	0	0
R		0	-0,002439	-0,011503	-0,021884	0,000291		-0,000225		-0,003811	0		0,000279	-0,001421		-0,001973		0,00089	-0,000593	0
H		0	-0,002383	-0,002533	0	0		0		0	0		0	0		0		0	0,006942	0
D		0,005346	-0,000221	-0,017944	-0,016016	0,008492		-0,007364		-0,01352	0		-0,007424	0,025152		-0,000444		-0,006563	0,004217	-0,007682
E		-0,005563	-0,01599	-0,010356	-0,043326	-0,003948		-0,008865		0,002642	0,00019		0,007027	-0,007064		-0,017263		0,00083	0,008204	0,001667
26	G	A	V	L	I	M	P	F	W	S	T	N	Q	Y	C	K	R	H	D	E
G		0	-0,007263	-0,007755	-0,009597	-0,004429		-0,001954		-0,005785	0		-0,005279	-0,004028		-0,001361		-0,00005	-0,002496	0
A		0,026938	-0,015646	0,022982	-0,033736	-0,016912		0,00566		0,012648	-0,007374		-0,014858	-0,005048		-0,004688		-0,010153	-0,013985	0,007466
V		0	0,002677	-0,014619	-0,000062	-0,003184		0,000437		-0,006392	0		-0,004776	0,00482		0,003103		-0,001972	-0,00381	0
L		0,002379	0,014031	0,009721	0,076497	-0,004499		0,017386		-0,019888	-0,006137		-0,015516	-0,006775		-0,005255		-0,023131	-0,012912	-0,014443
I		0	0,000559	0,011813	0,045883	-0,002338		0,02906		0,001531	-0,005162		-0,019311	-0,005686		0,001914		0,006018	-0,003376	-0,006452
M		-0,005814	-0,01155	-0,010004	0,000545	-0,001878		-0,012498		-0,003437	0		0,001455	-0,004257		0,00924		0,000381	-0,002345	-0,005315
P		-0,003786	-0,015866	-0,004693	0,004402	0		-0,013094		-0,007808	0		0,00152	0,00505		-0,001228		0,000936	0,00465	-0,002721
F		0,006728	-0,00227	-0,022257	-0,029966	0,030354		-0,008127		-0,00864	0,000636		-0,001185	0,001156		-0,012271		-0,003545	0,007444	-0,000409
W		0,012476	0,00208	0,012392	0,002344	0,033412		-0,033581		-0,018497	0,000057		0,029798	0,004237		0,019449		0,005301	0,002511	-0,001293
S		0,003366	-0,035024	-0,019744	0,018801	-0,017344		0,020146		0,010078	-0,00331		-0,025028	-0,002569		0,037434		-0,017586	-0,003078	-0,004078
T		-0,025675	0,002843	-0,022582	0,028521	-0,026319		0,07591		-0,038049	-0,014974		-0,031482	-0,020581		-0,000986		-0,005691	0,009468	-0,022094
N		-0,00467	-0,007159	-0,007865	-0,004333	-0,001558		0,015302		0,009726	0,007638		-0,006827	0		0,011286		-0,002457	0,005318	0
Q		-0,002053	0,041206	-0,015413	-0,017382	-0,006603		-0,003036		-0,000613	0		-0,009528	-0,006463		-0,003938		-0,006587	0,005633	-0,011506
Y		0,005748	0,042033	0,053697	-0,027764	-0,003948		0,012756		-0,013825	-0,006376		-0,026546	0,006922		0,014399		-0,004244	-0,017185	0,000267
C		0	0	0	0	0		0		0	0		0	0		0		0	0	0
K		0,000214	-0,005624	-0,00084	-0,005416	0		-0,006166		-0,000616	0		0,000519	0		-0,006831		0	0,017642	0
R		-0,020213	-0,007778	0,01628	-0,006273	-0,004249		-0,010036		-0,015111	0		-0,008324	-0,006057		-0,0083		-0,004194	0,029993	0,030521
H		0,001487	-0,023698	-0,004103	-0,061227	-0,010666		-0,003538		-0,002255	-0,00828		-0,002265	-0,008632		-0,012298		-0,004712	0,05926	0,000514
D		0,060651	-0,016575	-0,03893	-0,002731	-0,00963		-0,015671		0,022231	0,008564		-0,019653	-0,023772		0,004676		-0,009869	-0,009499	-0,002281
E		0,002551	-0,006709	0,018645	0,029924	-0,01053		0,00196		-0,001817	-0,004083		-0,009411	-0,004081		0,026386		-0,011924	-0,016937	-0,002695
27	G	A	V	L	I	M	P	F	W	S	T	N	Q	Y	C	K	R	H	D	E
G		0	0	-0,007864	-0,009668	0		0		-0,003826	0		-0,003529	0		0		0	0	0
A		0	-0,01265	-0,00772	-0,008811	-0,004036		-0,00778		-0,008674	-0,002733		0,000295	-0,004596		-0,002892		0,0008	-0,002817	0
V		0,036489	-0,01234	0,029814	0,068562	-0,054513		0,018864		-0,044939	-0,01932		-0,081589	-0,002283		0,102342		-0,070314	-0,045802	-0,042273
L		0,036355	0,012386	-0,016468	-0,057693	-0,014133		0,049956		-0,023351	-0,010269		-0,039994	-0,059737		-0,026338		-0,00996	0,119193	0,013192
I		-0,012182	-0,02037	-0,011718	0,019498	-0,002661		0,013156		0,000544	-0,013498		-0,029329	-0,011485		0,003694		-0,008588	-0,006389	-0,008195
M		0	0	0	0	0		0		0	0		0	0		0		0	0	-0,003349
P		0	-0,004399	-0,001684	-0,002412	-0,001869		-0,000124		0,000224	0		-0,001065	-0,001366		-0,000816		-0,000282	-0,000623	0
F		-0,000279	-0,012388	-0,00812	-0,00187	0,016946		-0,003169		-0,006396	0,007035		-0,011457	0,003643		-0,005734		-0,005149	-0,007419	0,006038
W		0	0	0	0	0		0		0	0		0	0		0		0	0	0
S		0	0	0	0	0		0		0	0		0	0		0		0	0	0
T		0	0	0	0	0		0		0	0		0	0		0		0	0	0
N		0	0	0	0	0		0		0	0		0	0		0		0	0	0
Q		0	0	0	0	0		0		0	0		0	0		0		0	0	0
Y		0	0	0	0	0		0		0	0		0	0		0		0	0	0
C		0	0	0	0	0		0		0	0		0	0		0		0	0	0
K		0	0	0	0	0		0		0	0		0	0		0		0	0	0
R		0	0	0	0	0		0		0	0		0	0		0		0	0	0
H		0	0	0	0	0		0		0	0		0	0		0		0	0	0
D		0	0	0	0	0		0		0	0		0	0		0		0	0	0
E		0	0	0	0	0		0		0	0		0	0		0		0	0	0
28	G	A	V	L	I	M	P	F	W	S	T	N	Q	Y	C	K	R	H	D	E
G	-0,037517			0						-0,008139			-0,004332
A	0,012484			0,0022						-0,038808			-0,022788
V	-0,018801			0						-0,000579			-0,004427
L	-0,003627			0,000884						0,026942			-0,012963
I	0,028525			0,008884						0,017944			-0,000918
M	-0,03725			-0,006872						-0,007129			0,005742
P	-0,011003			-0,00382						-0,007851			-0,010046
F	-0,038004			-0,001713						0,009213			-0,011994
W	0,042576			-0,011231						0,044425			-0,005173
S	0,00367			0,003891						-0,022319			-0,023463
T	-0,027723			0,031843						-0,069079			-0,02708
N	-0,010378			0						0,003744			0,021018
Q	-0,008097			-0,000928						-0,01575			-0,011577
Y	0,008621			-0,000807						0,022039			0,0058
C	0			0						0			0
K	-0,00567			0						-0,001463			0
R	-0,051414			-0,005754						0,037784			0,005548
H	-0,026922			-0,000189						-0,033943			-0,019632
D	-0,017291			0,000275						-0,02694			-0,008634
E	0,033633			0,005378						-0,005948			-0,021958
29	G	A	V	L	I	M	P	F	W	S	T	N	Q	Y	C	K	R	H	D	E
G	-0,024886			0						0			0
A	-0,048527			0						-0,009575			-0,003475
V	0,053166			-0,006427						-0,076376			-0,077869
L	-0,045346			0,027046						0,02507			-0,032311
I	-0,060967			0,001613						-0,002493			-0,025398
M	0			0						-0,003349			0
P	-0,010658			0						-0,003978			0,000224
F	-0,015358			-0,000193						-0,004753			-0,007974
W	0			0						0			0
S	0			0						0			0
T	0			0						0			0
N	0			0						0			0
Q	0			0						0			0
Y	0			0						0			0
C	0			0						0			0
K	0			0						0			0
R	0			0						0			0
H	0			0						0			0
D	0			0						0			0
E	0			0						0			0
30	G	A	V	L	I	M	P	F	W	S	T	N	Q	Y	C	K	R	H	D	E
G				-0,00899	-0,000858	0,011594	-0,008292	-0,002243		-0,0113		-0,007795	-0,010515	-0,002852	0,014317		-0,009371	-0,056703		-0,003088
A				0,00383	0	0	-0,009748	0		0		-0,0015	-0,00398	-0,009942	-0,003676		0	-0,05025		-0,004566
V				0,004398	-0,000919	-0,001369	-0,003267	-0,000527		-0,001732		-0,009384	-0,00355	0,008137	-0,002568		-0,000598	-0,018565		0
L				0,000317	0	0	0,00168	0,002686		-0,005697		-0,005187	-0,00355	0,001416	0		-0,003021	-0,013073		0,001103
I				0,002062	-0,001347	0,006106	-0,007658	0,004278		-0,001383		0,031594	-0,019809	-0,001318	0,016613		-0,00007	0,033144		0,001879
M				-0,004259	-0,001232	0,004368	-0,003949	-0,003808		-0,003893		-0,005597	-0,009685	-0,00451	0,006493		-0,000044	-0,028067		0,005394
P				-0,007706	-0,002103	0,007756	-0,002389	0		0,002629		-0,007783	0,000621	0,007576	0,000353		-0,004155	-0,001671		0,007686
F				0,00221	-0,011185	0,000428	-0,02162	0,018728		-0,012207		0,023395	0,002553	0,002937	0,005938		-0,017661	-0,009289		0,020392
W				0	0	0	0	0		0		0	0	0	0		0	0		0
S				0	0	0,00691	0	0		-0,002527		0	-0,008023	0	0,012082		0	0,015139		-0,002381
T				0,010074	0	0,008018	0,005023	-0,002381		0		-0,002327	0,015453	-0,006562	0,006193		-0,002345	-0,039294		-0,005146
N				-0,002654	-0,00021	0,008933	-0,001745	-0,003601		-0,005401		-0,006642	-0,000607	-0,001954	0,007016		-0,00472	-0,001051		0
Q				-0,007684	0	0	0,005243	0,007413		0		-0,005973	0,004459	-0,006874	0		0,003938	-0,024714		-0,005999
Y				0	0	0	0	0		0		0	0	-0,003295	-0,003307		0	0,002406		0
C				0	0	0	0	0		0		-0,001745	0	0	0		0	0,023247		0
K				0,005845	0,005268	-0,007787	-0,003209	-0,0033		-0,003561		0,017234	-0,018388	0,002035	0,00753		-0,00422	0,020429		0,020748
R				-0,010337	-0,0024	-0,001779	-0,020065	-0,000853		-0,012233		-0,023583	-0,025959	-0,010515	-0,001586		-0,008187	-0,007019		0,011328
H				0	0	0	0	0		0		0	0,008356	0	0,006418		0	-0,002464		0
D				0	0	0	0	0		0		0	-0,003086	-0,005295	0		0	-0,02672		0
E				-0,004779	0	0	-0,002497	-0,000487		-0,000839		-0,001796	-0,000581	-0,000731	0,008945		-0,000511	-0,022222		-0,002222
31	G	A	V	L	I	M	P	F	W	S	T	N	Q	Y	C	K	R	H	D	E
G				0,010812	0	0,008018	-0,000676	0,007768		-0,006542		-0,007048	0,017046	-0,007248	0,017273		-0,000773	-0,067287		-0,009374
A				0,005884	-0,001951	-0,000624	-0,00434	-0,003601		-0,000154		-0,003949	-0,003302	-0,004567	0,015362		-0,007057	-0,025895		-0,002162
V				-0,002341	0	0,00688	-0,00507	-0,00053		-0,002527		-0,00534	-0,009916	-0,003612	0,00364		-0,000273	-0,023955		0,001786
L				-0,001484	-0,001734	-0,001992	-0,005716	0,006039		-0,000792		0,010464	-0,002297	-0,002397	0		-0,008676	-0,065908		0,00789
I				-0,003853	-0,001847	0,005228	0,003467	-0,003942		-0,00032		0,020822	0,000133	0,000418	0		-0,005654	0,00031		0,004162
M				-0,001976	0	0	0	0		0		0	-0,002358	0	0		0	0		0
P				0,001691	-0,000295	-0,000497	-0,004638	0,005915		-0,002192		-0,00304	0,002816	-0,004157	-0,000846		-0,004379	-0,048953		-0,00452
F				-0,001168	0	0	-0,002497	0		0		-0,000373	-0,006125	-0,000731	0,006705		0	0,000242		-0,002222
W				0	0	0	0	0		0		0	0,008356	0	0,006418		0	0,001785		0
S				-0,013881	-0,004012	0,009945	-0,01124	-0,003099		0,000571		-0,004048	0,019903	-0,009745	0,021056		-0,005822	-0,025631		0,012706
T				-0,002283	-0,000736	-0,000986	-0,000644	-0,001155		-0,00327		-0,002876	-0,004503	0,009554	-0,005662		0,000249	-0,026757		0
N				-0,003044	0	0	-0,007169	0		-0,003005		-0,001983	-0,010208	0,005237	0		0	0,013216		0,002287
Q				0,007879	-0,001232	-0,005967	-0,000067	-0,00078		-0,003892		-0,007631	-0,015915	-0,007747	0,003068		-0,001091	-0,02415		-0,013977
Y				0	0	0	0	0		-0,003713		0	-0,009187	0	0,010742		0	0,004831		0
C				0	0	0	0	0		0		0	0	0	0		0	0		0
K				-0,002786	0	0	-0,001968	-0,000073		-0,005149		0,008275	-0,009254	0,00702	0,007808		0,000543	-0,02294		0,006698
R				-0,002831	0	0	-0,00141	0		0		-0,000704	-0,002417	-0,002932	0		0	0,001515		0,007438
H				0,007639	-0,0028	0,006811	-0,002513	0		-0,006343		0,009648	0,006443	0,000888	0		-0,002401	0,008692		0,007073
D				-0,004354	0	0	-0,002224	-0,002573		-0,001597		-0,005637	-0,002903	-0,004866	-0,000536		-0,004254	0,012034		0,016528
E				-0,011477	-0,000369	0,016368	-0,025765	0,011939		-0,019194		-0,013553	-0,052535	-0,006859	-0,004267		-0,011369	0,090041		0,010817
32	G	A	V	L	I	M	P	F	W	S	T	N	Q	Y	C	K	R	H	D	E
G				-0,000841	-0,000551	0,001057	-0,001379	0		-0,000284		-0,006396	-0,00002	-0,000099	0		-0,003689	-0,062874		0
A				-0,00158	0	0,006106	-0,001071	0,004328		-0,00255		0,023839	-0,001523	0,000126	0,004487		-0,002609	-0,045149		0,005104
V				-0,000063	0	0,007311	-0,002373	0		-0,003531		0,000714	0,011386	-0,000607	0,008945		0	-0,02194		-0,001634
L				0	0	0	0	0		0		0	0	0	0		0	-0,002693		0
I				0,01169	0	0,008018	0,005822	0		0		-0,002322	0,014833	-0,00302	0,006193		0	-0,027979		-0,005206
M				-0,000639	0	0	-0,001674	0		0		0,000002	0,000001	-0,00132	-0,00105		0	-0,003419		-0,002128
P				-0,003487	0	0	-0,005513	0		0		-0,001123	-0,00095	-0,00331	0		0	-0,017197		-0,004964
F				0,004908	0	0,00691	0	0		-0,002683		0,008178	-0,001419	0	0,017721		0	-0,011021		0
W				-0,002191	0	0	0,016021	0		0,007435		0,020043	0	0	0		0	-0,028984		0,006978
S				-0,010871	-0,010224	-0,008222	-0,017851	0,001447		-0,018504		-0,036036	-0,028443	-0,013772	0,002472		-0,010644	0,112564		0,003083
T				-0,021945	-0,011236	0,028344	-0,040122	0,015707		-0,025389		-0,030094	-0,031908	-0,008589	-0,000046		-0,030677	0,141826		0,009974
N				-0,001007	-0,000295	-0,000497	-0,001648	-0,001779		0,0005		-0,002828	-0,002685	-0,0006	-0,000846		0,000055	0,012427		0
Q				-0,002288	0	0	-0,006338	0		0,005488		-0,003019	0,015259	-0,004287	-0,000536		0	-0,035146		0,013543
Y				0,023673	0,010173	-0,003455	0,002923	0		0		0,014845	-0,02507	-0,001946	0,023312		0	-0,064407		-0,005968
C				0	0	0	0	0		0		0	0	0	0		0	0		0
K				0	0	0	0	0		0		0	0	0	0		0	0		0
R				-0,000378	0	0	-0,00025	0		0		0,000335	0,000199	-0,003662	0		0	-0,036172		-0,002244
H				0	0	0	0	0		-0,002527		0	0	0	0,006948		0	0		-0,002381
D				-0,006231	-0,002101	-0,001395	-0,01389	-0,002381		-0,008392		0,013474	-0,018974	0,008875	0		-0,004579	-0,023169		0,025695
E				-0,00623	-0,000736	-0,000986	-0,005109	-0,001406		-0,00766		-0,006455	-0,006841	0,000469	0,013166		0,001198	-0,075128		0,005276
33	G	A	V	L	I	M	P	F	W	S	T	N	Q	Y	C	K	R	H	D	E
G	-0,005337	-0,009936	0,014317	-0,005959		-0,002186		-0,003295		0,002813	-0,010972	0	0,003357			-0,020428	-0,014302	0,007205	-0,026071	-0,02384
A	0,002602	-0,003065	-0,003675	-0,004567		0		-0,002574		0,001453	0,000203	0	-0,005543			-0,009173	-0,010391	0	-0,010304	-0,034607
V	-0,019541	0,007582	-0,002568	-0,001068		0		-0,0025		0,000592	-0,016216	0	0,001212			0,002427	0,004548	-0,003101	0,00252	-0,002697
L	-0,004762	-0,013721	0	0,0038		0		-0,003789		-0,011585	-0,016891	0,000211	0,022735			0,001773	-0,014427	0,005133	-0,033026	0,04308
I	0,008746	0,021492	0,016614	-0,004531		0,007153		-0,011641		0,006838	-0,008221	-0,002866	0,035476			-0,00211	-0,01071	0,004201	-0,012827	0,018617
M	-0,014425	0,027383	0,006493	0,008449		0		-0,000654		0,004006	-0,010573	0	-0,005583			0,000178	-0,016282	-0,003003	-0,035142	-0,008807
P	-0,008417	-0,007432	0,000354	0,004673		0,007554		-0,00375		0,006089	-0,01613	0	0,010638			0,012809	0,000145	-0,011734	-0,010605	0,017567
F	-0,013189	0,036512	0,00594	-0,002303		0,011879		-0,006999		0,000411	0,011124	0,00661	0,018822			0,02707	-0,020273	-0,004983	-0,018327	-0,045744
W	0	0	0	0		0		0		0	0	0	0			0	0	0	0	0
S	0	0,02065	0,012082	-0,00911		0		0		-0,003861	-0,003046	0	-0,004828			0,00325	0,004748	0	0,00514	-0,003637
T	-0,000156	0,005817	0,006193	-0,005146		0		-0,00103		-0,011636	-0,001069	0	-0,001066			-0,003422	-0,003768	-0,004688	-0,009425	0,016204
N	-0,001762	-0,012392	0,007016	-0,001823		0		-0,002486		0,003451	-0,012283	0	0,012425			-0,004482	-0,001273	-0,003021	-0,00664	0,011492
Q	-0,004061	0,0005	0	-0,005998		0		-0,005442		-0,005766	-0,005037	0	-0,000268			0,009932	0,003889	-0,001587	-0,012694	-0,002975
Y	0	0,002417	-0,003307	0		0		0		0	0	0	0			0	0	0	-0,003295	0
C	0	0,014269	0	0		0		0		0,004498	0,004498	0	0			0	0	-0,001744	0	0
K	-0,020667	0,043346	0,00753	0,014401		0,015751		0,003256		0,014427	-0,02868	-0,008223	0,007506			-0,066076	-0,007237	0,014788	0,020389	0,031702
R	-0,025782	-0,00476	-0,001586	0,002559		0		-0,014827		-0,014232	-0,011196	0	0,043214			-0,03048	-0,018758	-0,002927	-0,001737	-0,028686
H	0	-0,01078	0,006418	0		0		0		0,007039	-0,00311	0	0,01489			0	-0,002221	0	-0,004062	0,004197
D	0,003486	-0,020755	0	-0,001944		0		0		-0,003773	-0,004073	0	0,012239			0,000416	0,002265	0,00139	-0,014801	-0,009152
E	-0,001527	0,013169	0,008945	-0,002222		0		-0,000611		0,000071	-0,000693	0	0,002652			-0,008641	-0,001398	-0,002658	-0,017326	-0,017321
34	G	A	V	L	I	M	P	F	W	S	T	N	Q	Y	C	K	R	H	D	E
G		-0,002107	-0,072695	-0,001467	0,003247	0,001833			-0,003295	-0,000667	-0,004054		-0,006802				-0,007648			-0,000856
A		-0,026407	-0,036522	-0,012037	-0,005915	0			-0,002574	0	0,003834		0				0			0
V		-0,011245	0,012821	-0,001623	-0,019449	-0,003101			-0,0025	-0,00083	0,008322		-0,007677				-0,00257			-0,000917
L		0,004416	-0,004925	0,002251	-0,010723	-0,001075			-0,003789	0	-0,008219		0,002691				-0,002137			0,000211
I		-0,009939	0,042272	-0,007173	0,036802	0,008106			-0,011641	-0,001288	0,011127		0,000564				0,00182			-0,004211
M		0,019548	-0,033357	-0,013822	-0,012333	-0,000776			-0,000654	0,000306	-0,00148		-0,00413				0			-0,001231
P		0,017939	-0,016106	0,00268	0,010564	-0,004425			-0,00375	0	0		-0,003013				0			-0,002101
F		0,010671	0,019942	-0,003566	-0,020506	-0,000547			-0,006998	-0,006754	0,006856		0,007512				0,005197			-0,004562
W		0	0	0	0	0			0	0	0		0				0			0
S		-0,000847	0,026095	0	-0,003861	0			0	0	0		0				0			0
T		0,012481	-0,003388	-0,007538	-0,006779	0			-0,00103	0	-0,00471		-0,002381				0,000157			0
N		0,006881	0,001068	0,000175	-0,006724	-0,003021			-0,002486	-0,000592	-0,002652		-0,008556				0,004347			-0,000208
Q		-0,009063	0,013033	-0,010471	-0,016914	0			-0,005442	0	-0,003745		0,007414				-0,004303			0
Y		-0,003307	-0,000879	0	0	0			0	0	0		0				0			0
C		0	0	0	0,014694	-0,001744			0	0	0		0,008572				0			0
K		-0,000355	0,038233	-0,001102	-0,008089	0,008754			0,003256	0,006135	-0,005068		-0,018157				0,022233			-0,002945
R		-0,022016	-0,027611	-0,005603	-0,015657	-0,011136			-0,014826	-0,001183	-0,00174		-0,014248				0,007985			-0,002396
H		0,010615	0,003945	0	-0,000436	0			0	0	0		-0,001753				0			0
D		-0,016447	-0,009714	0	-0,008537	0			0	0	0		0				0			0
E		-0,003488	-0,018695	-0,000827	0,003897	-0,001422			-0,000611	0	-0,002045		-0,000486				-0,003883			0
35	G	A	V	L	I	M	P	F	W	S	T	N	Q	Y	C	K	R	H	D	E
G		-0,005118	-0,05859	-0,000137	-0,004665	-0,003228			-0,001172	-0,00035	0		-0,001111				0			-0,00055
A		0,005423	-0,009392	-0,009658	0,007726	0,004104			-0,004385	-0,001864	-0,001579		0,003059				-0,003669			0
V		0,009777	-0,006748	0,000209	-0,003333	0			-0,000162	0	-0,000659		0				-0,000831			0
L		0	-0,001581	0	-0,00111	0			0	0	0		0				0			0
I		0,020609	0,002527	-0,005336	-0,005606	0			-0,001071	0	-0,003094		0				0			0
M		-0,003858	-0,00213	-0,001184	-0,001038	0			-0,000023	0	-0,000638		-0,001277				0			0
P		-0,011221	-0,012302	-0,003671	-0,004408	0			-0,001447	0	-0,003487		0				0			0
F		0,013628	-0,00356	0	0,004366	0,008178			0	0	0		0				0			0
W		0,00955	-0,014488	0	0,005145	0,012757			0	0,008562	0		0				0			-0,00219
S		-0,03996	0,060678	0,007799	-0,025803	-0,016627			-0,020434	-0,004228	0,007748		-0,008922				0,017894			-0,009989
T		0,019451	0,129341	-0,036941	-0,046616	-0,007968			-0,031133	-0,004978	0,011141		-0,028465				0,00771			-0,007718
N		-0,004266	0,004867	-0,000137	0,004805	-0,000653			0,000512	-0,000981	-0,00076		-0,002109				-0,000038			-0,000294
Q		0,020644	-0,02135	-0,007396	-0,003508	0			-0,002793	0	-0,002285		-0,000516				0			0
Y		-0,016116	-0,023386	-0,006131	0,001394	0			0,015081	0	-0,003114		0,000067				0			0,006406
C		0	0	0	0	0			0	0	0		0				0			0
K		0	0	0	0	0			0	0	0		0				0			0
R		-0,011011	-0,026069	-0,003878	-0,000514	0			-0,000312	0	-0,000378		0				0			0
H		0,002039	0	0	0	0			0	0	0		0				0			0
D		-0,021919	-0,031547	0,014231	0,026779	-0,001456			-0,007529	-0,000746	-0,004197		-0,002381				0,000157			-0,004127
E		-0,00953	-0,045713	-0,007854	-0,019763	-0,003644			-0,001472	-0,000283	-0,00225		0,001256				0			-0,000734
36	G	A	V	L	I	M	P	F	W	S	T	N	Q	Y	C	K	R	H	D	E
G		-0,012056	-0,022989	-0,003753	-0,006197	0			-0,002918	0	-0,001866		0				0			0
A		0,006865	-0,022958	-0,010339	-0,000467	-0,009072			-0,006275	-0,001599	-0,005609		-0,011653				0,021143			-0,002764
V		-0,004021	-0,017861	0,002244	0,002391	-0,001231			-0,002618	0	-0,002182		0				0			0
L		0,02748	-0,007037	0,013192	0,002339	0,002729			-0,010344	0,007075	-0,003575		-0,009728				0			-0,007318
I		0,013836	0,037954	0,006681	-0,011556	0,011828			0	0	0		-0,001291				0			-0,001386
M		-0,018861	-0,007408	0,000678	-0,010706	0			-0,000569	0	-0,001574		-0,001535				-0,004811			0
P		-0,003879	-0,022336	-0,001467	0,000076	0			0	0	-0,000876		-0,000349				-0,002952			0
F		-0,015521	-0,025366	-0,007038	0,003775	-0,003969			0,005485	-0,000924	-0,002724		0,000605				0			0,00461
W		0,018037	0,028335	-0,008942	0,024084	0,006553			-0,00362	0	-0,004381		0,010496				-0,00564			0,006612
S		-0,008855	0,014005	-0,017182	0,013753	-0,00793			-0,007527	-0,000717	-0,001872		-0,012351				-0,002177			0
T		-0,014392	-0,01634	0,000778	-0,029857	-0,008114			-0,008768	-0,004258	0,014527		-0,012825				0,000782			-0,005154
N		-0,018283	0,026009	-0,001757	0,00066	0,008178			0	0	0		0				0			0
Q		0,012538	-0,018968	-0,009205	-0,014224	0			-0,001291	0	0,005132		-0,005728				-0,000995			-0,002736
Y		-0,011618	0,058167	0,015528	-0,011738	-0,005074			0,002765	-0,001434	-0,003598		-0,002971				0,004603			-0,006231
C		0	0	0	0	0			0	0	0		0				0			0
K		0,013244	-0,013723	0	-0,005894	0			0	0	0		0				-0,000614			0
R		-0,01298	0,03513	-0,010297	-0,027384	0			-0,003065	0	0,001712		0,011513				-0,006343			0
H		-0,001929	-0,053391	-0,00359	-0,0211	0,002943			-0,006565	-0,003008	0,015365		-0,008582				0,01066			-0,005282
D		-0,021401	-0,051171	-0,006945	0,043767	-0,005371			-0,007183	0	-0,006274		0,008087				-0,003268			0,000247
E		0,030195	0,022878	-0,018656	-0,017687	0			-0,003845	0	-0,005747		-0,004067				0,010844			0,000212
37	G	A	V	L	I	M	P	F	W	S	T	N	Q	Y	C	K	R	H	D	E
G		-0,007847	-0,015231	-0,001757	0	0			0	0	0		0				0			0
A		-0,016055	-0,025874	-0,004198	-0,009503	0			-0,003079	0	-0,002525		0				0			0
V		0,04518	0,014105	-0,018799	0,002973	-0,028059			-0,029976	-0,005086	-0,024528		-0,032121				0,015212			-0,016187
L		-0,010055	0,053839	-0,0107	-0,027438	-0,010297			-0,023504	-0,005493	0,028067		-0,000343				-0,001338			-0,003817
I		-0,001855	-0,051226	-0,016615	-0,030301	0,02304			-0,004855	0,007581	0,00123		-0,011007				0,007762			-0,006604
M		0	0	0	0	0			0	0	0		-0,003347				0			0
P		-0,003871	-0,003506	-0,001776	-0,002628	0			-0,000943	0	-0,001672		0				0			0
F		-0,025891	-0,017783	-0,006169	0,001739	0,006804			0,006022	-0,001864	-0,004079		0,0065				-0,000379			0,007443
W		0	0	0	0	0			0	0	0		0				0			0
S		0	0	0	0	0			0	0	0		0				0			0
T		0	0	0	0	0			0	0	0		0				0			0
N		0	0	0	0	0			0	0	0		0				0			0
Q		0	0	0	0	0			0	0	0		0				0			0
Y		0	0	0	0	0			0	0	0		0				0			0
C		0	0	0	0	0			0	0	0		0				0			0
K		0	0	0	0	0			0	0	0		0				0			0
R		0	0	0	0	0			0	0	0		0				0			0
H		0	0	0	0	0			0	0	0		0				0			0
D		0	0	0	0	0			0	0	0		0				0			0
E		0	0	0	0	0			0	0	0		0				0			0
38	G	A	V	L	I	M	P	F	W	S	T	N	Q	Y	C	K	R	H	D	E
G	0	-0,019556	0		-0,001757		0	-0,003521		0	0	0	0		0	0	0			0
A	-0,002803	-0,017562	-0,012727		-0,003925		-0,001005	0,001647		-0,009476	-0,006701	-0,002525	0		0	0	0			-0,006142
V	-0,017707	0,020667	-0,021709		-0,014373		0,043105	-0,042991		-0,12184	0,110119	-0,024501	-0,043571		-0,013869	-0,012976	0,015232			0,052195
L	0,136199	-0,01008	-0,073175		0,005917		0,044458	-0,043856		-0,057387	-0,02163	0,028076	0,047214		-0,051803	-0,010427	-0,001332			-0,002226
I	-0,007476	-0,029749	0,002435		-0,015602		0,006122	-0,021335		-0,019699	0,001293	0,001231	-0,005914		-0,01069	-0,001679	0,007762			0,010692
M	0	-0,003347	0		0		0	0		0	0	0	0		0	0	0			0
P	-0,000621	-0,000835	-0,000943		-0,002199		-0,000412	-0,000022		-0,004541	-0,000873	-0,001672	0		0	0	0			-0,002276
F	-0,008475	-0,010043	0,011545		0,010268		-0,003171	-0,003151		-0,009268	-0,002239	-0,004079	-0,003104		-0,008793	0,010175	-0,000379			-0,006915
W	0	0	0		0		0	0		0	0	0	0		0	0	0			0
S	0	0	0		0		0	0		0	0	0	0		0	0	0			0
T	0	0	0		0		0	0		0	0	0	0		0	0	0			0
N	0	0	0		0		0	0		0	0	0	0		0	0	0			0
Q	0	0	0		0		0	0		0	0	0	0		0	0	0			0
Y	0	0	0		0		0	0		0	0	0	0		0	0	0			0
C	0	0	0		0		0	0		0	0	0	0		0	0	0			0
K	0	0	0		0		0	0		0	0	0	0		0	0	0			0
R	0	0	0		0		0	0		0	0	0	0		0	0	0			0
H	0	0	0		0		0	0		0	0	0	0		0	0	0			0
D	0	0	0		0		0	0		0	0	0	0		0	0	0			0
E	0	0	0		0		0	0		0	0	0	0		0	0	0			0
