# Supplementary material for: Genome-Wide Analysis of PDZ Domain Binding Reveals Inherent Functional Overlap within the PDZ Interaction Network
Source: PLoS One. 2011 Jan 24;6(1):e16047. doi: 10.1371/journal.pone.0016047 (PMC3026046; doi:10.1371/journal.pone.0016047)
Supplement: File S11 — Tab-delimited file containing the Homo sapient PDZ binding pockets that were used for genome-wide prediction of PDZ interactions using File S9. (TXT) [file pone.0016047.s017.txt]

	PDZ binding pocket	1	2	3	4	5	6	7	8	9	10	11	12	13	14	15	16	17	18
P551961	AF6	N	G	M	G	L	S	I	V	A	K	S	V	G	Q	E	A	M	T
Q9BVU31	AHNAK	G	S	H	G	L	T	I	A	Q	Q	E	T	S	S	G	T	L	N
UPI000049DDC91	AHNAK2	G	A	S	G	Y	S	V	T	G	K	Q	L	S	Y	E	L	L	Q
O150181	AIPC P1	E	T	V	G	L	S	F	G	N	T	E	R	S	V	S	S	A	E
O150181	AIPC P2	D	G	L	G	I	Q	V	S	G	T	Q	K	G	H	E	V	L	R
O150181	AIPC P3	K	G	L	G	F	S	I	A	G	K	T	F	G	F	Q	I	F	K
O150181	AIPC P4	P	R	V	G	L	G	I	G	A	H	S	A	S	L	S	H	L	S
O150181	AIPC P5	S	G	L	G	F	S	V	A	G	H	R	F	G	H	G	L	L	H
O150181	AIPC P6	A	G	L	G	L	S	L	D	G	K	R	Y	G	H	F	W	M	K
Q53GG51	ALP	A	P	W	G	F	R	L	S	G	T	R	T	S	H	A	Q	I	K
Q8TEW81	ALS2CR19 P1	G	P	L	G	I	H	V	V	P	R	G	E	S	F	A	Q	F	R
Q8TEW81	ALS2CR19 P2	E	G	L	G	F	T	V	V	T	K	N	L	G	Q	E	V	L	R
Q8TEW81	ALS2CR19 P3	A	G	L	G	V	S	L	K	G	K	S	I	G	N	H	M	L	R
Q137961	APXL	A	P	W	G	F	T	L	K	G	T	K	E	S	Q	E	I	V	K
CAI143231	ARHGAP10	Q	G	F	G	F	T	L	R	H	K	Q	K	G	Y	S	I	I	Q
Q9BXL61	CARD14	S	V	I	G	G	N	L	T	G	H	R	T	S	L	E	V	L	R
O149361	CASK	E	P	M	G	I	T	L	K	M	A	R	M	G	V	E	Q	L	R
AAC805581	CNK1	S	P	L	G	L	E	I	H	T	S	Q	D	V	R	K	R	L	R
Q5JPK41	CNKSR2	E	G	L	G	M	Y	I	K	S	T	G	T	S	L	K	V	L	R
NP0736201	DEPDC6	V	G	W	G	F	V	V	R	G	Q	A	D	G	Y	R	S	I	L
Q129591	DLG1 P1	S	G	L	G	F	S	I	A	G	T	K	I	G	H	S	V	L	K
Q129591	DLG1 P2	K	G	L	G	F	S	I	A	G	T	K	I	G	H	E	V	L	K
Q129591	DLG1 P3	T	G	L	G	F	N	I	V	G	S	F	L	G	H	E	A	L	K
Q157001	DLG2 P1	S	G	L	G	F	S	I	A	G	T	K	I	G	H	S	V	L	K
Q157001	DLG2 P2	K	G	L	G	F	S	I	A	G	T	K	I	G	H	E	V	L	K
Q157001	DLG2 P3	T	G	L	G	F	N	I	V	G	S	F	L	G	H	E	A	L	K
Q5JUW61	DLG3 P1	T	G	L	G	F	N	I	V	G	S	F	L	G	H	E	A	L	K
Q5JUW61	DLG3 P2	S	G	L	G	F	S	I	A	G	T	K	I	G	H	S	V	L	K
Q5JUW61	DLG3 P3	K	G	L	G	F	S	I	A	G	T	K	I	G	H	E	V	L	K
Q5T1H71	DLG5 P1	K	A	L	G	F	D	M	A	E	T	K	D	S	K	K	I	L	L
Q5T1H71	DLG5 P2	T	P	L	H	I	N	L	S	G	A	A	L	S	L	N	E	L	R
Q5T1H71	DLG5 P3	E	P	L	G	I	S	I	V	S	S	K	T	S	E	Q	R	I	G
Q5T1H71	DLG5 P4	L	E	L	G	V	H	L	C	G	A	E	E	S	V	E	V	L	K
Q5TA331	DVL1	H	F	L	G	I	S	I	V	G	G	S	M	G	N	D	V	L	R
AAP888241	DVL2	N	F	L	G	I	S	I	V	G	G	S	M	G	N	D	V	L	R
Q929971	DVL3	N	F	L	G	I	S	I	V	G	G	S	M	G	N	D	V	L	R
Q5VZH51	ELFIN	G	P	W	G	F	R	L	V	G	S	R	T	S	H	L	Q	I	K
Q8WVK01	ENH	A	P	W	G	F	R	L	Q	G	S	S	K	G	H	L	Q	I	K
Q142501	ENIGMA	A	P	W	G	F	R	L	Q	G	S	R	T	G	H	I	Q	I	R
Q96RT11	ERBIN	P	E	L	G	F	S	I	S	G	T	R	Q	G	H	G	V	L	K
Q9H7Q61	FLJ00011	Q	S	L	G	I	S	I	S	G	E	K	F	G	H	Q	V	I	R
UPI00003666B61	FRMPD2 P1	R	G	F	G	F	V	I	N	E	S	S	I	G	F	N	V	I	Q
UPI00003666B61	FRMPD2 P2	G	T	L	G	F	S	V	T	G	K	S	V	G	H	K	V	L	T
UPI00003666B61	FRMPD2 P3	N	G	L	G	F	S	F	V	Q	K	R	F	Q	F	Q	L	L	R
Q5JV731	FRMPD3	P	I	Y	G	F	G	F	V	A	R	S	R	G	R	E	I	I	R
UPI00004578041	FRMPD4	P	V	L	G	F	G	F	V	A	R	S	T	G	R	E	I	V	R
O149081	GIPC1	D	A	L	G	L	T	I	T	D	K	R	K	S	H	Y	A	L	K
Q8TF651	GIPC2	D	S	L	G	L	T	I	T	D	K	R	K	G	H	Y	A	L	K
Q8TF641	GIPC3	D	A	L	G	L	T	I	T	D	K	R	K	S	H	Y	A	L	R
Q9HD261	GOPC	E	G	L	G	I	S	I	T	G	S	E	H	Q	H	K	V	L	S
Q7Z6J21	GRASP	Q	T	F	G	F	E	I	Q	T	C	R	H	S	H	R	V	I	K
UPI00004575131	GRID2	K	S	F	G	F	T	L	R	G	E	S	L	S	H	D	V	L	Q
UPI00001D798A1	GRIP1 P1	T	T	L	G	L	T	V	S	G	S	N	R	G	H	D	I	L	K
UPI00001D798A1	GRIP1 P2	N	T	F	G	F	V	I	R	G	T	C	R	G	H	A	M	L	K
UPI00001D798A1	GRIP1 P3	A	S	L	G	V	A	L	T	T	D	K	K	S	L	A	T	L	A
UPI00001D798A1	GRIP1 P4	T	G	F	G	I	Q	L	Q	G	S	Y	E	S	F	E	S	L	R
UPI00001D798A1	GRIP1 P5	V	E	L	G	I	T	I	S	S	S	D	K	S	M	E	V	L	Q
UPI00001D798A1	GRIP1 P6	G	P	L	G	I	T	I	S	G	S	S	T	G	L	S	I	L	Q
UPI00001D798A1	GRIP1 P7	E	D	F	G	F	S	V	A	D	K	N	R	G	C	C	V	I	A
Q9C0E41	GRIP2 P1	S	T	L	G	L	T	I	S	G	S	N	R	G	H	D	I	L	K
Q9C0E41	GRIP2 P2	N	S	F	G	F	V	L	R	G	T	Y	R	G	H	A	L	L	R
Q9C0E41	GRIP2 P3	S	A	L	G	I	S	L	T	T	D	R	K	S	L	L	T	L	A
Q9C0E41	GRIP2 P4	S	G	F	G	L	Q	L	Q	G	C	F	E	S	M	E	N	L	R
Q9C0E41	GRIP2 P5	V	E	L	G	I	T	I	S	S	S	D	K	S	M	E	V	L	R
Q9C0E41	GRIP2 P6	G	P	L	G	I	T	I	S	G	S	G	T	G	L	S	I	L	Q
Q9C0E41	GRIP2 P7	H	D	F	G	F	S	V	S	D	H	T	R	G	C	C	V	L	A
Q7RTU81	HARMONIN P1	E	G	L	G	L	S	V	R	G	S	H	I	G	H	E	I	I	R
Q7RTU81	HARMONIN P2	R	G	L	G	C	S	I	S	S	S	H	K	S	H	K	V	L	K
Q7RTU81	HARMONIN P3	G	S	L	D	L	A	L	E	G	S	A	Y	G	L	A	E	L	Q
Q927431	HTRA1	K	Y	I	G	I	R	M	M	S	I	E	I	T	A	N	S	I	K
O434641	HTRA2	G	V	M	M	L	T	L	S	P	H	K	I	S	A	E	Y	V	R
P831101	HTRA3	R	F	I	G	I	R	M	R	T	Q	E	A	S	S	E	E	L	T
P831051	HTRA4	K	Y	L	G	L	Q	M	L	S	C	K	V	T	T	T	V	L
UPI0000160A141	IL16 P1	K	G	L	G	F	S	I	V	G	K	T	F	G	H	Q	L	F	K
UPI0000160A142	IL16 P2	V	G	L	G	I	G	L	C	S	H	T	S	S	L	N	Y	L	S
Q8NI351	INADL P1	G	G	L	G	F	S	V	V	A	K	D	Q	S	H	Q	I	L	Q
Q8NI351	INADL P2	D	A	L	G	I	S	I	A	G	A	M	Q	G	H	A	V	L	K
Q8NI351	INADL P3	S	G	L	G	F	G	I	V	G	R	T	V	G	S	E	A	L	R
Q8NI351	INADL P4	Q	S	L	G	I	R	I	V	G	K	S	I	S	N	H	V	L	R
Q8NI351	INADL P5	L	R	L	G	V	E	V	D	S	S	S	V	G	R	R	V	L	K
Q8NI351	INADL P6	K	G	L	G	F	S	I	L	D	R	S	V	G	L	A	V	L	K
Q8NI351	INADL P7	V	S	L	G	I	S	I	V	G	K	Q	L	S	H	S	V	I	K
Q8NI351	INADL P8	N	G	L	G	L	S	L	A	G	V	G	N	G	H	Q	S	I	K
Q8NI351	INADL P9	S	G	L	G	L	S	I	V	G	H	E	Y	G	H	E	I	L	R
Q8NI351	INADL P10	R	G	L	G	L	S	I	V	G	S	D	V	G	Q	E	A	L	K
UPI000014179C1	JM10	A	G	F	G	L	T	L	G	G	R	G	L	G	H	A	V	I	R
XP9405291	KIAA1614	G	T	F	G	F	C	V	A	S	Q	E	A	S	L	A	K	L	A
AAI173181	KIAA1849	S	G	L	G	M	G	L	I	D	Q	T	L	S	Y	L	V	I	R
Q96NW71	LAP1	P	G	L	G	F	S	I	S	G	T	R	Q	G	H	E	V	L	K
P53671	LIMK2	G	R	R	G	F	S	V	S	V	T	T	V	S	V	E	E	I	S
Q5JSW91	LMO7	L	D	F	G	F	T	I	K	W	A	S	E	S	S	K	E	M	A
Q8TBB11	LNX1 P1	E	S	L	S	I	R	L	V	G	Q	H	Y	G	H	N	V	L	R
Q8TBB11	LNX1 P2	E	Q	L	G	I	K	L	V	R	F	N	L	G	E	S	A	I	Q
Q8TBB11	LNX1 P3	E	S	L	G	M	T	V	A	G	I	S	E	G	R	S	V	L	K
Q8TBB11	LNX1 P4	G	S	L	G	F	C	I	V	G	K	S	V	T	H	A	A	L	K
Q8N4481	LNX2 P1	I	Q	L	G	I	S	I	V	G	Q	E	Y	G	H	N	R	L	S
Q8N4481	LNX2 P2	E	Q	L	G	I	K	L	V	R	L	D	L	G	E	L	A	I	Q
Q8N4481	LNX2 P3	E	S	L	G	M	T	V	A	G	T	S	P	G	H	S	V	L	K
Q8N4481	LNX2 P4	G	S	W	G	F	S	I	V	G	K	T	V	T	H	S	V	L	K
Q9UPQ71	LNX3 P1	E	G	L	G	I	S	I	T	G	S	E	H	Q	H	K	V	L	S
Q9UPQ71	LNX3 P2	D	K	L	G	L	T	V	C	Y	S	E	D	S	R	E	V	L	T
Q6ZMN71	LNX4 P1	D	T	L	G	F	N	I	I	G	S	K	L	G	H	E	V	F	R
Q6ZMN71	LNX4 P2	E	K	L	G	L	T	V	C	Y	S	E	D	S	R	E	V	L	S
Q96QZ71	MAGI1 P1	G	E	L	G	V	T	V	L	G	G	A	A	G	R	Y	L	I	D
Q96QZ71	MAGI1 P2	R	G	F	G	F	T	V	V	G	K	S	V	G	H	A	V	F	Q
Q96QZ71	MAGI1 P3	M	G	F	G	F	T	I	A	D	K	Q	V	H	N	V	L	V
Q96QZ71	MAGI1 P4	T	G	F	G	F	R	I	L	G	G	H	V	G	H	Q	V	M	Q
Q96QZ71	MAGI1 P5	E	G	F	G	F	V	I	V	S	G	R	I	S	H	S	V	I	K
Q96QZ71	MAGI1 P6	K	G	F	G	F	S	L	R	G	L	R	A	G	H	S	I	I	K
UPI00001AEE631	MAGI2 P1	G	Q	L	G	F	E	L	K	G	G	E	K	K	I	R	L	I	K
UPI00001AEE631	MAGI2 P2	M	G	F	G	F	T	I	I	G	K	S	I	G	H	A	V	F	Q
UPI00001AEE631	MAGI2 P3	Q	G	F	G	F	T	I	A	D	K	Q	L	H	T	V	L	K
UPI00001AEE631	MAGI2 P4	S	G	F	G	F	R	I	L	G	G	A	I	G	H	R	I	M	H
UPI00001AEE631	MAGI2 P5	E	G	F	G	F	V	I	I	S	G	R	I	S	H	A	V	I	K
UPI00001AEE631	MAGI2 P6	K	G	F	G	F	S	I	R	G	L	R	A	G	H	A	I	I	K
Q5VWL01	MAGI3 P1	G	D	F	G	A	E	I	R	G	G	R	R	G	N	R	L	I	R
Q5VWL01	MAGI3 P2	M	G	F	G	F	T	I	I	G	K	N	L	G	H	A	V	F	Q
Q5VWL01	MAGI3 P4	S	G	F	G	F	R	V	L	G	G	A	I	G	H	K	L	M	T
Q5VWL01	MAGI3 P5	E	G	F	G	F	V	I	L	T	G	R	I	S	H	D	V	I	K
Q5VWL01	MAGI3 P6	R	G	F	G	F	S	L	R	G	L	R	A	G	H	T	I	I	Q
Q9Y2H91	MAST1	K	K	Y	G	F	T	L	R	A	W	H	E	G	H	P	V	I	L
Q6P0Q81	MAST2	K	K	Y	G	F	T	L	R	A	W	H	E	G	H	T	V	I	L
BAA25487.11	MAST3	K	K	Y	G	F	S	L	R	A	W	S	E	S	H	M	V	L	L
UPI00001AE7F81	MAST4	K	N	Y	G	F	T	I	R	A	W	N	E	S	H	T	I	L	L
Q5VYR81	MINT1 P1	E	I	L	G	V	V	I	V	E	A	N	M	G	L	S	Q	I	K
Q5VYR81	MINT1 P2	Y	Q	L	G	F	S	V	Q	N	C	S	M	G	H	E	V	L	S
Q59G281	MINT2 P1	E	I	L	G	V	V	V	V	E	A	N	M	G	L	A	Q	I	K
Q59G281	MINT2 P2	Y	Q	L	G	F	S	V	Q	N	C	S	M	G	H	E	V	L	S
O960181	MINT3 P1	E	G	L	G	V	A	L	V	E	A	N	L	G	L	A	Q	V	R
O960181	MINT3 P2	E	Q	L	G	F	C	V	E	D	C	S	L	G	H	A	I	L	T
Q000131	MPP1	E	P	M	G	I	T	L	K	L	A	R	L	G	V	D	Q	M	K
UPI0000456AB21	MPP2	E	H	L	G	V	T	F	R	V	A	R	L	G	P	R	Q	L	R
UPI0000456AB11	MPP3	E	P	L	G	A	T	I	R	R	A	R	M	G	P	D	S	L	A
Q96JB81	MPP4	Q	P	L	G	A	T	I	K	R	A	R	I	G	P	E	I	L	A
Q9NZW51	MPP6	E	P	L	G	V	T	F	R	V	A	R	L	G	P	K	Q	L	K
Q8IY281	MPP7	E	P	L	G	A	T	I	K	K	A	R	M	G	P	E	I	L	A
O759701	MUPP1 P1	G	G	L	G	F	S	V	V	G	Q	E	Q	S	H	Q	I	L	Q
O759701	MUPP1 P2	T	G	L	G	L	S	I	V	G	H	E	Y	G	H	D	I	L	R
O759701	MUPP1 P3	K	G	L	G	L	S	I	V	G	S	D	V	G	Q	E	A	L	K
O759701	MUPP1 P4	D	S	L	G	I	S	I	A	G	A	M	H	G	H	T	V	L	K
O759701	MUPP1 P5	D	G	L	G	F	S	I	V	G	K	T	F	G	H	E	V	L	K
O759701	MUPP1 P6	S	G	L	G	F	G	I	I	G	K	T	L	G	S	E	A	L	R
O759701	MUPP1 P7	Q	G	L	G	I	T	I	A	G	K	S	T	S	N	Q	V	L	R
O759701	MUPP1 P8	S	G	L	G	I	S	L	E	A	R	S	L	G	H	Q	V	L	K
O759701	MUPP1 P9	K	G	L	G	F	S	I	L	D	R	S	V	G	L	E	V	L	K
O759701	MUPP1 P10	S	S	L	G	M	T	V	S	A	R	S	I	G	N	A	R	L	R
O759701	MUPP1 P11	K	S	L	G	I	S	I	V	G	K	H	L	S	H	E	V	I	R
O759701	MUPP1 P12	S	G	L	G	L	S	L	A	G	V	G	D	G	H	Q	S	I	K
O759701	MUPP1 P13	G	G	L	G	I	A	I	S	E	K	S	T	G	I	E	I	L	K
Q96JY61	MYSTIQUE	A	P	W	G	F	R	I	T	G	T	K	A	G	H	A	Q	I	R
O147451	NHERF P1	N	G	Y	G	F	H	L	H	G	R	L	E	S	H	Q	V	I	R
O147451	NHERF P2	S	G	Y	G	F	N	L	H	S	R	S	D	S	H	G	V	I	R
Q6NTG01	NHERF2 P1	Q	G	Y	G	F	H	L	H	G	R	R	E	S	H	H	V	I	K
Q6NTG01	NHERF2 P2	Q	G	Y	G	F	N	L	H	S	R	S	D	S	H	A	V	I	K
Q6VVE61	NIL16 P1	K	G	L	G	F	S	I	V	G	K	T	F	G	H	Q	L	F	K
Q6VVE61	NIL16 P2	V	G	L	G	I	G	L	C	S	H	T	S	S	L	N	Y	L	S
Q6VVE61	NIL16 P3	A	G	L	G	F	S	L	A	G	H	R	F	G	H	H	L	L	R
Q6VVE61	NIL16 P4	A	G	L	G	F	S	L	E	G	N	R	F	A	R	F	W	I	K
P294751	NOS	G	G	L	G	F	L	V	K	E	S	D	I	G	Y	D	L	L	R
Q9ULJ81	NRB1	D	G	L	G	I	S	I	I	G	K	T	T	G	Q	N	A	L	R
Q96SB31	NRB2	E	G	L	G	I	S	I	I	G	K	T	T	G	Q	S	A	L	R
Q5VWV11	PAR3 P1	G	P	L	G	I	H	V	V	P	K	R	E	G	F	E	Q	F	R
Q5VWV11	PAR3 P2	E	G	L	G	F	S	I	T	S	K	N	L	G	Q	E	V	L	R
Q5VWV11	PAR3 P3	A	G	L	G	V	S	V	K	G	K	S	I	G	N	Q	M	L	R
Q9NPB61	PAR6	R	P	L	G	F	Y	I	R	D	S	R	V	G	L	D	T	M	V
Q9BYG51	PARD6B	K	P	L	G	F	Y	I	R	D	S	R	V	G	L	D	T	M	I
Q9BYG41	PARD6G	K	P	L	G	F	Y	I	R	D	S	R	V	G	L	D	T	M	I
Q9Y6V01	PCLO	N	G	L	G	I	R	I	V	G	A	K	L	G	Y	E	Q	I	S
Q5EBL81	PDZD11	A	Q	L	G	F	N	I	R	G	S	K	I	S	H	S	V	L	K
Q86UT51	PDZD3 P1	K	S	F	G	F	H	L	Q	Q	C	R	D	T	Y	A	V	I	R
Q86UT51	PDZD3 P2	G	G	F	G	F	S	V	T	H	L	V	S	G	H	N	T	L	W
Q86UT51	PDZD3 P3	Q	G	F	G	F	L	L	R	E	W	E	D	L	H	E	V	I	Q
Q86UT51	PDZD3 P4	G	S	Y	G	F	R	L	S	C	S	Q	T	G	D	L	L	L	P
Q76G191	PDZD4	D	K	L	G	L	M	V	C	Y	G	E	N	S	R	E	V	L	S
Q9ULD61	PDZD6	V	L	V	G	I	I	H	Q	T	H	G	L	G	T	E	E	L	S
Q9H5P41	PDZD7 P1	G	R	L	G	F	S	V	R	G	S	K	E	S	M	G	V	L	T
Q9H5P41	PDZD7 P2	F	C	L	G	F	N	I	R	G	S	K	D	G	H	S	V	L	K
Q8NEN91	PDZD8	Q	S	V	G	L	T	L	R	L	E	T	A	S	L	Q	L	I	K
Q9Y4G81	PDZGEF1	A	P	L	P	F	I	L	L	G	D	S	D	S	L	S	M	L	R
UPI000013EC9D1	PDZGEF2	S	P	L	Q	F	S	L	N	G	E	G	E	S	F	M	V	L	R
Q5T2W11	PDZK1 P1	Q	N	Y	G	F	F	L	R	I	R	V	E	S	H	M	V	V	R
Q5T2W11	PDZK1 P2	G	S	Y	G	F	S	L	K	T	T	D	T	G	H	E	V	V	K
Q5T2W11	PDZK1 P3	N	G	Y	G	F	Y	L	R	A	K	D	D	S	H	D	V	I	R
Q5T2W11	PDZK1 P4	N	G	Y	G	F	H	L	N	A	K	E	Q	G	Y	E	V	I	Q
Q5VY401	PDZRHOGEF	H	G	F	G	F	T	V	S	G	Q	S	R	G	H	L	V	I	K
Q9NRD51	PICK1	N	L	I	G	I	S	I	G	G	V	Q	F	T	K	V	A	I	Q
Q8TCU61	PREX1 P1	E	D	Y	G	F	D	I	E	E	K	S	Q	S	F	S	E	L	N
Q8TCU61	PREX1 P2	D	T	L	C	F	Q	I	R	G	Y	A	G	S	A	P	L	F	Q
Q70Z351	PREX2 P1	G	S	Y	G	F	G	L	E	D	K	L	E	S	F	N	D	L	K
Q70Z351	PREX2 P2	D	G	L	G	F	Q	I	R	G	H	A	G	T	H	A	I	V	T
Q9BXM01	PRX	G	V	S	G	I	N	V	A	G	R	E	R	S	Y	E	L	L	Q
O607591	PSCDBP	E	T	F	G	F	E	I	Q	S	C	K	Q	S	Y	K	V	I	R
P783521	PSD95 P1	S	G	L	G	F	S	I	A	G	T	K	I	G	H	S	V	L	K
P783521	PSD95 P2	K	G	L	G	F	S	I	A	G	T	K	I	G	H	E	V	L	K
P783521	PSD95 P3	T	G	L	G	F	N	I	V	G	S	F	L	G	H	E	A	L	K
O002331	PSMD9	R	K	L	G	Q	S	E	S	Q	N	S	S	S	H	N	G	V	Q
Q5VX101	PTPH1	G	K	F	G	F	N	L	K	G	S	R	N	S	H	D	V	I	K
UPI00004572451	PTPL1 P1	Y	G	L	G	F	Q	I	I	G	S	S	A	G	H	H	I	L	Q
UPI00004572451	PTPL1 P2	N	S	L	G	I	S	V	T	V	K	A	I	G	H	K	V	L	R
UPI00004572451	PTPL1 P3	S	G	L	G	F	S	F	S	R	K	K	F	Q	Q	Q	I	L	R
UPI00004572451	PTPL1 P4	E	E	L	G	F	S	L	C	G	S	D	N	S	L	E	N	L	D
P290741	PTPN4	G	R	F	G	F	N	V	K	G	S	R	A	T	H	D	V	I	K
O149241	RGS12	A	G	Y	G	F	T	L	S	G	S	C	M	S	H	E	V	I	G
P497961	RGS3	D	G	F	G	F	T	I	C	C	Q	A	D	G	C	V	A	I	R
NP0561281	RHOGEF12	N	G	F	G	L	T	V	S	G	Q	S	K	G	H	L	V	I	K
Q8TCX51	RHOPHILIN1	G	G	F	G	L	T	L	R	G	A	A	I	S	H	A	V	L	K
Q8IUC41	RHOPHILIN2	G	D	L	G	F	T	L	R	G	H	F	D	C	L	S	M	L	K
P504791	RIL	S	P	W	G	F	R	L	V	G	S	R	H	S	H	L	Q	I	K
Q86UR51	RIM1	A	L	L	G	L	K	V	V	G	T	K	K	S	N	E	Y	I	L
UPI00003675CA1	RIM2	A	M	L	G	L	K	V	V	G	T	K	K	S	F	E	Y	I	L
Q141601	SCRIB P1	G	G	L	G	I	S	I	A	G	S	R	S	G	H	H	V	L	R
Q141601	SCRIB P2	R	G	L	G	F	S	I	A	G	S	R	A	G	H	D	V	L	T
Q141601	SCRIB P3	G	P	L	G	L	S	I	V	G	S	K	L	G	H	Q	V	L	R
Q141601	SCRIB P4	E	R	L	G	I	S	I	R	G	S	K	S	G	H	G	V	L	R
Q9Y5661	SHANK1	E	G	F	G	F	V	L	R	G	E	S	D	G	H	R	V	I	R
Q3Y8G91	SHANK2	E	G	F	G	F	V	L	R	G	E	S	D	G	H	R	V	I	R
XP0374931	SHANK3	E	G	F	G	F	V	L	R	G	E	S	D	G	H	K	V	I	R
UPI000013E2F31	SHROOM	A	P	W	G	F	T	L	K	G	S	K	E	G	R	K	V	V	K
Q9ULL81	SHROOM4	A	P	W	G	F	T	L	K	G	S	K	E	G	Q	E	L	I	K
BAA221971	SIPA1	G	R	L	G	F	E	V	D	A	T	H	E	T	P	E	A	L	R
O431661	SIPA1L1	G	Q	L	G	F	H	V	N	Y	A	D	E	G	H	E	I	L	R
Q5VXR71	SIPA1L2	G	Q	L	G	F	H	V	N	F	A	D	E	G	H	E	I	L	R
NP0558881	SIPA1L3	G	Q	L	G	F	H	V	K	Y	A	E	E	G	H	D	I	L	R
Q134251	SNTB2	G	G	L	G	I	S	I	K	G	S	K	F	L	H	D	V	L	K
Q9NSN81	SNTG1	G	G	F	G	L	S	I	K	G	S	K	S	Q	H	E	V	L	R
UPI0000456D731	SNTG2	G	G	L	G	L	S	I	K	G	S	K	F	Q	H	E	V	L	R
Q5VWB11	SNX27	S	G	Y	G	F	N	V	R	G	S	A	L	G	H	K	V	I	R
NP8486041	STXBP4 P1	T	G	L	G	L	K	V	L	G	Q	E	I	G	F	E	K	I	T
AAH077041	SYNJ2BP	S	G	L	G	F	N	I	V	G	S	R	K	G	H	Q	V	F	R
NP5977341	SYNPO2	A	P	W	G	F	R	L	Q	G	A	K	R	S	Y	P	I	M	E
Q9H9871	SYNPO2L	A	P	W	G	F	R	L	H	G	S	K	R	S	H	A	M	I	D
O005601	SYNTENIN1 P1	G	K	I	G	L	R	L	K	S	Q	L	Q	S	S	D	H	L	K
O005601	SYNTENIN1 P2	G	H	V	G	F	I	F	K	N	T	S	V	S	D	S	A	L	S
Q9H1901	SYNTENIN2 P1	G	K	T	G	L	R	L	R	K	Q	L	Q	T	S	H	H	V	K
Q9H1901	SYNTENIN2 P2	G	H	V	G	F	V	I	K	K	V	S	V	S	D	K	M	L	A
BAD923381	TIAM1	D	T	Y	G	F	S	L	S	S	N	S	K	G	S	S	K	L	S
Q59EY71	TIAM2	C	D	F	G	F	A	V	T	A	S	D	L	G	L	K	E	F	S
O149071	TIP1	L	I	L	G	F	S	I	G	G	T	R	S	G	H	D	R	L	T
O149101	VELI1	E	G	L	G	F	N	V	M	G	S	R	I	G	H	E	V	L	K
Q9HAP61	VELI2	E	G	L	G	F	N	I	M	G	S	R	I	G	H	E	V	L	K
Q9NUP91	VELI3	E	G	L	G	F	N	I	M	G	S	R	I	G	H	E	V	L	K
Q9P2021	WHIRLIN P1	E	G	L	G	F	S	I	R	G	S	L	E	S	H	A	V	L	K
Q9P2021	WHIRLIN P2	R	S	L	G	L	T	I	R	G	T	G	D	S	H	D	V	L	K
Q9P2021	WHIRLIN P3	A	T	L	G	I	A	I	E	G	V	T	Q	G	H	R	A	I	A
O751121	ZASP	G	P	W	G	F	R	L	Q	G	S	R	T	S	H	L	Q	I	K
Q071571	ZO1 P1	F	G	F	G	I	A	I	S	G	S	D	L	G	H	A	V	L	R
Q071571	ZO1 P2	E	E	Y	G	L	R	L	A	S	K	E	S	S	L	T	K	I	E
Q071571	ZO1 P3	D	S	V	G	L	R	L	A	G	A	G	L	S	R	E	L	L	D
Q5VXL01	ZO2 P1	R	G	F	G	I	A	V	S	G	S	D	L	G	H	S	V	L	R
Q5VXL01	ZO2 P2	G	P	I	G	V	L	L	M	K	K	E	T	G	L	T	R	I	E
Q5VXL01	ZO2 P3	D	S	V	G	L	R	L	A	G	A	G	Q	T	R	E	L	L	E
O950491	ZO3 P1	R	G	F	G	I	A	I	S	G	S	D	V	G	S	A	I	L	K
O950491	ZO3 P2	E	E	F	G	V	K	L	G	S	K	H	T	G	L	N	R	I	E
O950491	ZO3 P3	K	S	I	G	L	R	L	A	G	S	G	Q	S	R	E	V	L	L
