# Supplementary material for: Genome-Wide Analysis of PDZ Domain Binding Reveals Inherent Functional Overlap within the PDZ Interaction Network
Source: PLoS One. 2011 Jan 24;6(1):e16047. doi: 10.1371/journal.pone.0016047 (PMC3026046; doi:10.1371/journal.pone.0016047)
Supplement: File S12 — Tab-delimited file containing the Homo sapiens c-terminal proteins sequences that were used for genome-wide prediction of PDZ interactions using File S9. (TXT) [file pone.0016047.s018.txt]

ENSP00000000233	ELSKR	E	L	S	K	R
ENSP00000000412	HLLPM	H	L	L	P	M
ENSP00000000442	EAMMD	E	A	M	M	D
ENSP00000001008	VETEA	V	E	T	E	A
ENSP00000001146	LSATV	L	S	A	T	V
ENSP00000002125	ELAWQ	E	L	A	W	Q
ENSP00000002165	LTNVI	L	T	N	V	I
ENSP00000002596	TFDWH	T	F	D	W	H
ENSP00000002829	HPPDT	H	P	P	D	T
ENSP00000003084	QDTRL	Q	D	T	R	L
ENSP00000003100	KRRSK	K	R	R	S	K
ENSP00000003302	TVTVK	T	V	T	V	K
ENSP00000003607	SGLHW	S	G	L	H	W
ENSP00000004103	EVSGI	E	V	S	G	I
ENSP00000004921	LKLNA	L	K	L	N	A
ENSP00000004980	HRKLL	H	R	K	L	L
ENSP00000004982	PAAAK	P	A	A	A	K
ENSP00000005082	ESIHT	E	S	I	H	T
ENSP00000005178	KEVAM	K	E	V	A	M
ENSP00000005180	TPKQL	T	P	K	Q	L
ENSP00000005198	QEFWS	Q	E	F	W	S
ENSP00000005226	NQIHR	N	Q	I	H	R
ENSP00000005257	RCCIL	R	C	C	I	L
ENSP00000005260	APIIR	A	P	I	I	R
ENSP00000005284	RTTPV	R	T	T	P	V
ENSP00000005286	IRGSS	I	R	G	S	S
ENSP00000005340	FVDVM	F	V	D	V	M
ENSP00000005386	KRYGG	K	R	Y	G	G
ENSP00000005558	VGEFF	V	G	E	F	F
ENSP00000005587	EMYDI	E	M	Y	D	I
ENSP00000005756	LGLCD	L	G	L	C	D
ENSP00000005905	FGRRK	F	G	R	R	K
ENSP00000005995	LLGPV	L	L	G	P	V
ENSP00000006015	ANPLL	A	N	P	L	L
ENSP00000006053	VLVPV	V	L	V	P	V
ENSP00000006101	WSLLK	W	S	L	L	K
ENSP00000006275	VIPKS	V	I	P	K	S
ENSP00000006526	RFSSV	R	F	S	S	V
ENSP00000006658	KLLHP	K	L	L	H	P
ENSP00000006724	GMALI	G	M	A	L	I
ENSP00000006777	RVPMP	R	V	P	M	P
ENSP00000006839	KESLV	K	E	S	L	V
ENSP00000006951	VWECR	V	W	E	C	R
ENSP00000007264	LEPDS	L	E	P	D	S
ENSP00000007390	KRQRD	K	R	Q	R	D
ENSP00000007414	GAVLW	G	A	V	L	W
ENSP00000007510	TRSYC	T	R	S	Y	C
ENSP00000007516	KDVYE	K	D	V	Y	E
ENSP00000007633	SCTLL	S	C	T	L	L
ENSP00000007660	RPQMM	R	P	Q	M	M
ENSP00000007699	TTILE	T	T	I	L	E
ENSP00000007708	TYRVS	T	Y	R	V	S
ENSP00000007722	RDQYY	R	D	Q	Y	Y
ENSP00000007735	NTFGY	N	T	F	G	Y
ENSP00000007969	EQSLI	E	Q	S	L	I
ENSP00000008180	PQSSK	P	Q	S	S	K
ENSP00000008311	TRKQK	T	R	K	Q	K
ENSP00000008391	TEKTD	T	E	K	T	D
ENSP00000008527	RQSTN	R	Q	S	T	N
ENSP00000008938	HYRSP	H	Y	R	S	P
ENSP00000009041	PLLEL	P	L	L	E	L
ENSP00000009105	VCLIM	V	C	L	I	M
ENSP00000009120	RQRRQ	R	Q	R	R	Q
ENSP00000009180	NREMV	N	R	E	M	V
ENSP00000009530	GPAPL	G	P	A	P	L
ENSP00000009589	TIADA	T	I	A	D	A
ENSP00000009606	EALMV	E	A	L	M	V
ENSP00000010132	LPPIV	L	P	P	I	V
ENSP00000010299	AITSP	A	I	T	S	P
ENSP00000010404	SKLYL	S	K	L	Y	L
ENSP00000011292	LNHPY	L	N	H	P	Y
ENSP00000011473	PPTGI	P	P	T	G	I
ENSP00000011619	EDYLH	E	D	Y	L	H
ENSP00000011653	TCSPI	T	C	S	P	I
ENSP00000011684	SASEV	S	A	S	E	V
ENSP00000011691	SKAME	S	K	A	M	E
ENSP00000011700	LELDS	L	E	L	D	S
ENSP00000011898	KKYDA	K	K	Y	D	A
ENSP00000011989	VEPLS	V	E	P	L	S
ENSP00000012049	EYLGL	E	Y	L	G	L
ENSP00000012134	KSQLH	K	S	Q	L	H
ENSP00000012443	QLGMM	Q	L	G	M	M
ENSP00000013070	QYYCS	Q	Y	Y	C	S
ENSP00000013125	HENSY	H	E	N	S	Y
ENSP00000013222	KKPGP	K	K	P	G	P
ENSP00000013807	SGFRL	S	G	F	R	L
ENSP00000013894	CDTVD	C	D	T	V	D
ENSP00000014761	KSSDS	K	S	S	D	S
ENSP00000014914	KKEGS	K	K	E	G	S
ENSP00000014930	WLLKT	W	L	L	K	T
ENSP00000014935	LCPAA	L	C	P	A	A
ENSP00000015926	PGETS	P	G	E	T	S
ENSP00000016171	RRVPK	R	R	V	P	K
ENSP00000016913	ANAPK	A	N	A	P	K
ENSP00000016946	SRSSG	S	R	S	S	G
ENSP00000017003	DGRLR	D	G	R	L	R
ENSP00000019103	RTSII	R	T	S	I	I
ENSP00000019317	KETSI	K	E	T	S	I
ENSP00000020673	GRRKP	G	R	R	K	P
ENSP00000020926	HQLHL	H	Q	L	H	L
ENSP00000020945	CCVAH	C	C	V	A	H
ENSP00000021763	SETTV	S	E	T	T	V
ENSP00000021776	LGMNN	L	G	M	N	N
ENSP00000023064	EEDPE	E	E	D	P	E
ENSP00000023165	LDLRY	L	D	L	R	Y
ENSP00000023897	PTPHQ	P	T	P	H	Q
ENSP00000023939	TSYCF	T	S	Y	C	F
ENSP00000024061	LGRRQ	L	G	R	R	Q
ENSP00000025008	WNKKV	W	N	K	K	V
ENSP00000025301	LLENA	L	L	E	N	A
ENSP00000025399	PDVKA	P	D	V	K	A
ENSP00000025429	DLPMS	D	L	P	M	S
ENSP00000025469	RKSLM	R	K	S	L	M
ENSP00000026218	GEVAL	G	E	V	A	L
ENSP00000026464	NTSAS	N	T	S	A	S
ENSP00000027335	KPLRS	K	P	L	R	S
ENSP00000028008	KKTKH	K	K	T	K	H
ENSP00000029410	WCTFS	W	C	T	F	S
ENSP00000031135	KEEKE	K	E	E	K	E
ENSP00000031146	VGHQH	V	G	H	Q	H
ENSP00000033079	SSKSI	S	S	K	S	I
ENSP00000035307	QANST	Q	A	N	S	T
ENSP00000035383	RELTV	R	E	L	T	V
ENSP00000037243	NTFGF	N	T	F	G	F
ENSP00000037502	KLSKM	K	L	S	K	M
ENSP00000037869	LSIGK	L	S	I	G	K
ENSP00000038176	WKLQY	W	K	L	Q	Y
ENSP00000039007	QKPKF	Q	K	P	K	F
ENSP00000039989	GRRSP	G	R	R	S	P
ENSP00000040584	EENKD	E	E	N	K	D
ENSP00000040663	DGPQM	D	G	P	Q	M
ENSP00000040738	KKAKR	K	K	A	K	R
ENSP00000040877	GDTKP	G	D	T	K	P
ENSP00000042931	EENLA	E	E	N	L	A
ENSP00000043402	VLGPC	V	L	G	P	C
ENSP00000044462	KEKDK	K	E	K	D	K
ENSP00000045065	LEVHL	L	E	V	H	L
ENSP00000045083	EITIF	E	I	T	I	F
ENSP00000046087	AKTCL	A	K	T	C	L
ENSP00000046794	AAGYP	A	A	G	Y	P
ENSP00000052754	LGNYK	L	G	N	Y	K
ENSP00000053243	SISAR	S	I	S	A	R
ENSP00000053468	EESKS	E	E	S	K	S
ENSP00000053867	LRQLL	L	R	Q	L	L
ENSP00000054650	PEQQS	P	E	Q	Q	S
ENSP00000054666	WVVSS	W	V	V	S	S
ENSP00000054668	WKYCV	W	K	Y	C	V
ENSP00000054950	NHDEL	N	H	D	E	L
ENSP00000055077	APVAS	A	P	V	A	S
ENSP00000055335	LAWFS	L	A	W	F	S
ENSP00000055682	FQKDI	F	Q	K	D	I
ENSP00000056217	VEQQA	V	E	Q	Q	A
ENSP00000056233	KGKRK	K	G	K	R	K
ENSP00000057513	KKVHP	K	K	V	H	P
ENSP00000058691	TKENE	T	K	E	N	E
ENSP00000061240	THTKK	T	H	T	K	K
ENSP00000062104	QRAPN	Q	R	A	P	N
ENSP00000064571	LVFPL	L	V	F	P	L
ENSP00000064724	KSAHV	K	S	A	H	V
ENSP00000064778	VPPHW	V	P	P	H	W
ENSP00000064780	SNLVI	S	N	L	V	I
ENSP00000066014	FPWNP	F	P	W	N	P
ENSP00000066544	ESDEF	E	S	D	E	F
ENSP00000070846	HSLKD	H	S	L	K	D
ENSP00000071246	EPMDP	E	P	M	D	P
ENSP00000071281	AKNAP	A	K	N	A	P
ENSP00000072516	SLKNV	S	L	K	N	V
ENSP00000072644	AAKSS	A	A	K	S	S
ENSP00000072869	PVCPP	P	V	C	P	P
ENSP00000075120	TTTNV	T	T	T	N	V
ENSP00000075503	NYSML	N	Y	S	M	L
ENSP00000078429	EYNLV	E	Y	N	L	V
ENSP00000078527	FLPWT	F	L	P	W	T
ENSP00000081029	LLNVT	L	L	N	V	T
ENSP00000083182	EGPSC	E	G	P	S	C
ENSP00000084795	RGYKN	R	G	Y	K	N
ENSP00000084798	VPHGR	V	P	H	G	R
ENSP00000085068	NSLLH	N	S	L	L	H
ENSP00000085219	VILKH	V	I	L	K	H
ENSP00000086933	PKGSC	P	K	G	S	C
ENSP00000095634	PTHHE	P	T	H	H	E
ENSP00000155093	EVGLP	E	V	G	L	P
ENSP00000155840	PDEGS	P	D	E	G	S
ENSP00000155858	PPSDT	P	P	S	D	T
ENSP00000155926	DPFFN	D	P	F	F	N
ENSP00000156084	PPDKS	P	P	D	K	S
ENSP00000156109	DTDDD	D	T	D	D	D
ENSP00000156471	PEETK	P	E	E	T	K
ENSP00000156476	LKGPQ	L	K	G	P	Q
ENSP00000156499	TMRDK	T	M	R	D	K
ENSP00000156626	AKAKN	A	K	A	K	N
ENSP00000156825	EMEHV	E	M	E	H	V
ENSP00000157812	HEFYK	H	E	F	Y	K
ENSP00000158009	YLFPC	Y	L	F	P	C
ENSP00000158762	DLHTL	D	L	H	T	L
ENSP00000158771	QRLGG	Q	R	L	G	G
ENSP00000159060	NKESF	N	K	E	S	F
ENSP00000159087	PSGWH	P	S	G	W	H
ENSP00000159111	PGAPF	P	G	A	P	F
ENSP00000160262	PSRAE	P	S	R	A	E
ENSP00000160298	GGTPK	G	G	T	P	K
ENSP00000160373	EKPNK	E	K	P	N	K
ENSP00000160382	ERKCP	E	R	K	C	P
ENSP00000160740	AATGR	A	A	T	G	R
ENSP00000160827	RCGAS	R	C	G	A	S
ENSP00000160874	PLLKF	P	L	L	K	F
ENSP00000161006	AAARS	A	A	A	R	S
ENSP00000161863	KNTTD	K	N	T	T	D
ENSP00000162023	EKTQQ	E	K	T	Q	Q
ENSP00000162044	HLAGS	H	L	A	G	S
ENSP00000162391	WDLIT	W	D	L	I	T
ENSP00000162749	PSLLR	P	S	L	L	R
ENSP00000162863	GPQSA	G	P	Q	S	A
ENSP00000163059	HQALD	H	Q	A	L	D
ENSP00000163416	QPYGK	Q	P	Y	G	K
ENSP00000164133	SGGQS	S	G	G	Q	S
ENSP00000164139	PDEAI	P	D	E	A	I
ENSP00000164227	APGGS	A	P	G	G	S
ENSP00000164305	MKMKF	M	K	M	K	F
ENSP00000165086	IISRN	I	I	S	R	N
ENSP00000165524	SSQDG	S	S	Q	D	G
ENSP00000165698	SSGTA	S	S	G	T	A
ENSP00000166139	EENFV	E	E	N	F	V
ENSP00000166244	PRRHL	P	R	R	H	L
ENSP00000166345	LAAYI	L	A	A	Y	I
ENSP00000166534	STEVD	S	T	E	V	D
ENSP00000167106	YQIRV	Y	Q	I	R	V
ENSP00000167218	VTDTP	V	T	D	T	P
ENSP00000167586	LRTKN	L	R	T	K	N
ENSP00000167588	VEENI	V	E	E	N	I
ENSP00000168148	NTDFE	N	T	D	F	E
ENSP00000168216	IRMQP	I	R	M	Q	P
ENSP00000168712	FLPRL	F	L	P	R	L
ENSP00000168977	QQDSM	Q	Q	D	S	M
ENSP00000169298	RTIHC	R	T	I	H	C
ENSP00000169551	RSQDD	R	S	Q	D	D
ENSP00000169565	AVFSL	A	V	F	S	L
ENSP00000170150	LFYQS	L	F	Y	Q	S
ENSP00000170168	AKTKR	A	K	T	K	R
ENSP00000170447	ESSEP	E	S	S	E	P
ENSP00000170564	PLRRQ	P	L	R	R	Q
ENSP00000170630	YMRVS	Y	M	R	V	S
ENSP00000171111	QNCTC	Q	N	C	T	C
ENSP00000171214	RVRPR	R	V	R	P	R
ENSP00000171757	SSMIG	S	S	M	I	G
ENSP00000171887	AGQKR	A	G	Q	K	R
ENSP00000172196	PGAVY	P	G	A	V	Y
ENSP00000172229	ATSPV	A	T	S	P	V
ENSP00000172853	YVEAI	Y	V	E	A	I
ENSP00000173229	KCKKA	K	C	K	K	A
ENSP00000173527	LLSKV	L	L	S	K	V
ENSP00000173569	ENDFS	E	N	D	F	S
ENSP00000173785	MKRHL	M	K	R	H	L
ENSP00000173898	GFSYG	G	F	S	Y	G
ENSP00000174618	TLKLA	T	L	K	L	A
ENSP00000174653	FQVRT	F	Q	V	R	T
ENSP00000175091	PYLPA	P	Y	L	P	A
ENSP00000175506	SAVKA	S	A	V	K	A
ENSP00000175756	EWTRV	E	W	T	R	V
ENSP00000176183	LRACC	L	R	A	C	C
ENSP00000176195	TLRPR	T	L	R	P	R
ENSP00000176763	SADAS	S	A	D	A	S
ENSP00000177648	EKPCT	E	K	P	C	T
ENSP00000177694	NYFPN	N	Y	F	P	N
ENSP00000177742	KGTPV	K	G	T	P	V
ENSP00000178638	TEAHA	T	E	A	H	A
ENSP00000178640	QQGPP	Q	Q	G	P	P
ENSP00000179259	LTETR	L	T	E	T	R
ENSP00000180166	LLMYT	L	L	M	Y	T
ENSP00000180173	VFLTA	V	F	L	T	A
ENSP00000181092	QQMAP	Q	Q	M	A	P
ENSP00000181383	VIRNV	V	I	R	N	V
ENSP00000181796	QAQES	Q	A	Q	E	S
ENSP00000181839	RGLPY	R	G	L	P	Y
ENSP00000182096	DIEIL	D	I	E	I	L
ENSP00000182290	RGLSD	R	G	L	S	D
ENSP00000182377	STLKV	S	T	L	K	V
ENSP00000182527	KLKSP	K	L	K	S	P
ENSP00000183605	KHDYV	K	H	D	Y	V
ENSP00000184183	RVQLE	R	V	Q	L	E
ENSP00000184266	FHLSY	F	H	L	S	Y
ENSP00000184956	GLTNQ	G	L	T	N	Q
ENSP00000185150	LSLPN	L	S	L	P	N
ENSP00000185206	RLSRS	R	L	S	R	S
ENSP00000185885	QKYAM	Q	K	Y	A	M
ENSP00000185907	EVVTI	E	V	V	T	I
ENSP00000186436	FPHEN	F	P	H	E	N
ENSP00000187397	WQVKF	W	Q	V	K	F
ENSP00000187608	DSSIS	D	S	S	I	S
ENSP00000187762	AKKAD	A	K	K	A	D
ENSP00000187830	TEGTR	T	E	G	T	R
ENSP00000187879	FLNDI	F	L	N	D	I
ENSP00000188312	EKFDI	E	K	F	D	I
ENSP00000188403	IWDVQ	I	W	D	V	Q
ENSP00000188790	FSLSD	F	S	L	S	D
ENSP00000189444	QPQVH	Q	P	Q	V	H
ENSP00000190165	LNTSS	L	N	T	S	S
ENSP00000190839	HQGPL	H	Q	G	P	L
ENSP00000190983	QNSAF	Q	N	S	A	F
ENSP00000191922	IFSNF	I	F	S	N	F
ENSP00000192314	PFLGA	P	F	L	G	A
ENSP00000192788	PFFEL	P	F	F	E	L
ENSP00000193322	QENSN	Q	E	N	S	N
ENSP00000193391	QVEEV	Q	V	E	E	V
ENSP00000193422	PIQLS	P	I	Q	L	S
ENSP00000194097	PIIQK	P	I	I	Q	K
ENSP00000194118	RLGFG	R	L	G	F	G
ENSP00000194130	NETMP	N	E	T	M	P
ENSP00000194152	SLVFS	S	L	V	F	S
ENSP00000194155	SFEFT	S	F	E	F	T
ENSP00000194214	SNLSS	S	N	L	S	S
ENSP00000194530	SYWEF	S	Y	W	E	F
ENSP00000194900	SPEKL	S	P	E	K	L
ENSP00000195419	EEMCD	E	E	M	C	D
ENSP00000195455	TAVHQ	T	A	V	H	Q
ENSP00000195649	IKDFL	I	K	D	F	L
ENSP00000195654	GMIKT	G	M	I	K	T
ENSP00000195656	ALAKS	A	L	A	K	S
ENSP00000196061	SFVDP	S	F	V	D	P
ENSP00000196169	PRARN	P	R	A	R	N
ENSP00000196371	QQIAN	Q	Q	I	A	N
ENSP00000196482	QPAEV	Q	P	A	E	V
ENSP00000196489	RSNIV	R	S	N	I	V
ENSP00000196548	IREST	I	R	E	S	T
ENSP00000196551	AKSNR	A	K	S	N	R
ENSP00000196968	GNGKQ	G	N	G	K	Q
ENSP00000197268	APYEI	A	P	Y	E	I
ENSP00000198536	SVLKA	S	V	L	K	A
ENSP00000198587	QATLL	Q	A	T	L	L
ENSP00000198765	KQQKQ	K	Q	Q	K	Q
ENSP00000198767	QPSPL	Q	P	S	P	L
ENSP00000198801	HLEFC	H	L	E	F	C
ENSP00000198939	RDECK	R	D	E	C	K
ENSP00000199280	RGTKA	R	G	T	K	A
ENSP00000199320	GIHFS	G	I	H	F	S
ENSP00000199389	DGGVG	D	G	G	V	G
ENSP00000199447	DPEEN	D	P	E	E	N
ENSP00000199448	EDCSW	E	D	C	S	W
ENSP00000199706	RASGQ	R	A	S	G	Q
ENSP00000199708	VSEYR	V	S	E	Y	R
ENSP00000199764	RVALI	R	V	A	L	I
ENSP00000199814	KHSSP	K	H	S	S	P
ENSP00000199936	KKKAT	K	K	K	A	T
ENSP00000200135	LAKIK	L	A	K	I	K
ENSP00000200181	QFFQT	Q	F	F	Q	T
ENSP00000200453	SGRRG	S	G	R	R	G
ENSP00000200457	VTTDC	V	T	T	D	C
ENSP00000200557	RSGGA	R	S	G	G	A
ENSP00000200652	LITAF	L	I	T	A	F
ENSP00000200676	LQSLS	L	Q	S	L	S
ENSP00000200691	CSCCQ	C	S	C	C	Q
ENSP00000201023	ENNTH	E	N	N	T	H
ENSP00000201031	EKHRK	E	K	H	R	K
ENSP00000201586	HPRPS	H	P	R	P	S
ENSP00000201647	EMEVI	E	M	E	V	I
ENSP00000201943	GVYIR	G	V	Y	I	R
ENSP00000201979	NLAVL	N	L	A	V	L
ENSP00000202017	VILKG	V	I	L	K	G
ENSP00000202556	QRTLA	Q	R	T	L	A
ENSP00000202625	VATAK	V	A	T	A	K
ENSP00000202677	LSGTD	L	S	G	T	D
ENSP00000202773	HKLVF	H	K	L	V	F
ENSP00000202788	SHESQ	S	H	E	S	Q
ENSP00000202816	KQKVK	K	Q	K	V	K
ENSP00000202831	HLKSM	H	L	K	S	M
ENSP00000202967	LIDPC	L	I	D	P	C
ENSP00000203001	PESDS	P	E	S	D	S
ENSP00000203166	QKLCS	Q	K	L	C	S
ENSP00000203407	FWLRF	F	W	L	R	F
ENSP00000203556	AEDHL	A	E	D	H	L
ENSP00000203629	EPEQL	E	P	E	Q	L
ENSP00000203630	RRYDW	R	R	Y	D	W
ENSP00000203664	AADKH	A	A	D	K	H
ENSP00000204005	ARPRA	A	R	P	R	A
ENSP00000204279	DNGWD	D	N	G	W	D
ENSP00000204517	DGELP	D	G	E	L	P
ENSP00000204549	AVKLH	A	V	K	L	H
ENSP00000204566	SQEEQ	S	Q	E	E	Q
ENSP00000204604	EAEGS	E	A	E	G	S
ENSP00000204615	LSQEG	L	S	Q	E	G
ENSP00000204637	LLVEH	L	L	V	E	H
ENSP00000204679	LRGSL	L	R	G	S	L
ENSP00000204726	EGPGE	E	G	P	G	E
ENSP00000204961	IYYKV	I	Y	Y	K	V
ENSP00000205061	TGSPA	T	G	S	P	A
ENSP00000205064	LESTF	L	E	S	T	F
ENSP00000205135	APFHM	A	P	F	H	M
ENSP00000205143	ILSVK	I	L	S	V	K
ENSP00000205194	FSKDL	F	S	K	D	L
ENSP00000205214	GGNQK	G	G	N	Q	K
ENSP00000205402	KSINF	K	S	I	N	F
ENSP00000205557	ESGLV	E	S	G	L	V
ENSP00000205636	EPLNA	E	P	L	N	A
ENSP00000205890	EITLL	E	I	T	L	L
ENSP00000205948	DVKPC	D	V	K	P	C
ENSP00000206020	LPPTS	L	P	P	T	S
ENSP00000206249	FPATV	F	P	A	T	V
ENSP00000206262	SSSES	S	S	S	E	S
ENSP00000206380	LATDG	L	A	T	D	G
ENSP00000206423	HGYPY	H	G	Y	P	Y
ENSP00000206466	RSGTR	R	S	G	T	R
ENSP00000206474	SKVYR	S	K	V	Y	R
ENSP00000206513	VGGCS	V	G	G	C	S
ENSP00000206542	VTWRD	V	T	W	R	D
ENSP00000206544	PNPAL	P	N	P	A	L
ENSP00000206595	HYIGH	H	Y	I	G	H
ENSP00000206660	EDLFS	E	D	L	F	S
ENSP00000206765	SRGGA	S	R	G	G	A
ENSP00000207437	HILSV	H	I	L	S	V
ENSP00000207457	QLELA	Q	L	E	L	A
ENSP00000207549	LRPAP	L	R	P	A	P
ENSP00000207636	SEAGP	S	E	A	G	P
ENSP00000207726	PATRP	P	A	T	R	P
ENSP00000207771	SGKFQ	S	G	K	F	Q
ENSP00000207870	RGPPE	R	G	P	P	E
ENSP00000209540	NRDME	N	R	D	M	E
ENSP00000209668	TILMF	T	I	L	M	F
ENSP00000209718	IQKHA	I	Q	K	H	A
ENSP00000209728	ATGLP	A	T	G	L	P
ENSP00000209873	PHSHL	P	H	S	H	L
ENSP00000209875	ETAKS	E	T	A	K	S
ENSP00000209884	ESHIW	E	S	H	I	W
ENSP00000209929	PCNSY	P	C	N	S	Y
ENSP00000210060	EKNED	E	K	N	E	D
ENSP00000210187	SCCRP	S	C	C	R	P
ENSP00000210313	VEGAE	V	E	G	A	E
ENSP00000210444	KKIKS	K	K	I	K	S
ENSP00000210633	DESSV	D	E	S	S	V
ENSP00000211076	KVNGT	K	V	N	G	T
ENSP00000211122	KIFRF	K	I	F	R	F
ENSP00000211238	ENKIY	E	N	K	I	Y
ENSP00000211287	SGMKL	S	G	M	K	L
ENSP00000211314	VLLLL	V	L	L	L	L
ENSP00000211372	VSKKK	V	S	K	K	K
ENSP00000211373	GLWSG	G	L	W	S	G
ENSP00000211377	MNLEF	M	N	L	E	F
ENSP00000211402	FQKML	F	Q	K	M	L
ENSP00000211475	AKALK	A	K	A	L	K
ENSP00000211936	LHPGI	L	H	P	G	I
ENSP00000211998	TPWYQ	T	P	W	Y	Q
ENSP00000212015	PSNKS	P	S	N	K	S
ENSP00000212355	SSSTA	S	S	S	T	A
ENSP00000212369	LELLN	L	E	L	L	N
ENSP00000214869	RPVPT	R	P	V	P	T
ENSP00000215057	VHSAE	V	H	S	A	E
ENSP00000215061	GSVYF	G	S	V	Y	F
ENSP00000215071	LEMIV	L	E	M	I	V
ENSP00000215095	GTLGL	G	T	L	G	L
ENSP00000215202	VSANT	V	S	A	N	T
ENSP00000215368	TLLGS	T	L	L	G	S
ENSP00000215375	VKALE	V	K	A	L	E
ENSP00000215530	PVLVS	P	V	L	V	S
ENSP00000215531	FQGQG	F	Q	G	Q	G
ENSP00000215539	HFAPC	H	F	A	P	C
ENSP00000215555	EETPV	E	E	T	P	V
ENSP00000215565	PKVAL	P	K	V	A	L
ENSP00000215567	IPFLL	I	P	F	L	L
ENSP00000215570	ERANM	E	R	A	N	M
ENSP00000215574	GTEES	G	T	E	E	S
ENSP00000215582	SEEDD	S	E	E	D	D
ENSP00000215587	YRLVQ	Y	R	L	V	Q
ENSP00000215591	TYFFS	T	Y	F	F	S
ENSP00000215631	SLQER	S	L	Q	E	R
ENSP00000215659	KETPL	K	E	T	P	L
ENSP00000215727	NPSRS	N	P	S	R	S
ENSP00000215730	KVRQL	K	V	R	Q	L
ENSP00000215739	LGADI	L	G	A	D	I
ENSP00000215742	SSSMA	S	S	S	M	A
ENSP00000215743	ANTFL	A	N	T	F	L
ENSP00000215754	NSTFA	N	S	T	F	A
ENSP00000215770	FIYFI	F	I	Y	F	I
ENSP00000215773	VMTFL	V	M	T	F	L
ENSP00000215780	IARIP	I	A	R	I	P
ENSP00000215781	GQLPR	G	Q	L	P	R
ENSP00000215790	EDTYL	E	D	T	Y	L
ENSP00000215793	GGRKK	G	G	R	K	K
ENSP00000215794	MKMEC	M	K	M	E	C
ENSP00000215812	ELTPV	E	L	T	P	V
ENSP00000215829	FQKRR	F	Q	K	R	R
ENSP00000215832	PGYRS	P	G	Y	R	S
ENSP00000215838	RLVSW	R	L	V	S	W
ENSP00000215855	RFPSS	R	F	P	S	S
ENSP00000215861	FHPSN	F	H	P	S	N
ENSP00000215872	RAWNC	R	A	W	N	C
ENSP00000215882	VWKTD	V	W	K	T	D
ENSP00000215885	KSWSQ	K	S	W	S	Q
ENSP00000215886	FKLKE	F	K	L	K	E
ENSP00000215906	FAPGR	F	A	P	G	R
ENSP00000215909	CVAFD	C	V	A	F	D
ENSP00000215912	GTPGA	G	T	P	G	A
ENSP00000215917	PSATD	P	S	A	T	D
ENSP00000215935	EEDDE	E	E	D	D	E
ENSP00000215938	EPAGY	E	P	A	G	Y
ENSP00000215939	TEPPK	T	E	P	P	K
ENSP00000215941	SMEKR	S	M	E	K	R
ENSP00000215956	ERLLV	E	R	L	L	V
ENSP00000215957	PRDKS	P	R	D	K	S
ENSP00000215960	LIITD	L	I	I	T	D
ENSP00000215980	SLEDL	S	L	E	D	L
ENSP00000216014	LPMPI	L	P	M	P	I
ENSP00000216019	PPSRK	P	P	S	R	K
ENSP00000216024	GDAKE	G	D	A	K	E
ENSP00000216027	KKIPL	K	K	I	P	L
ENSP00000216029	SRKRK	S	R	K	R	K
ENSP00000216034	LPGKI	L	P	G	K	I
ENSP00000216036	IEFKP	I	E	F	K	P
ENSP00000216038	AVIKG	A	V	I	K	G
ENSP00000216039	WRTDV	W	R	T	D	V
ENSP00000216044	PASGC	P	A	S	G	C
ENSP00000216061	LNGPV	L	N	G	P	V
ENSP00000216064	GEPAH	G	E	P	A	H
ENSP00000216068	VWKCS	V	W	K	C	S
ENSP00000216071	LKSKK	L	K	S	K	K
ENSP00000216075	GILSW	G	I	L	S	W
ENSP00000216080	TRRKK	T	R	R	K	K
ENSP00000216085	GPGPP	G	P	G	P	P
ENSP00000216099	REILQ	R	E	I	L	Q
ENSP00000216101	RCSLM	R	C	S	L	M
ENSP00000216106	IMPGL	I	M	P	G	L
ENSP00000216115	HLLLK	H	L	L	L	K
ENSP00000216117	GLYAM	G	L	Y	A	M
ENSP00000216121	ISPLQ	I	S	P	L	Q
ENSP00000216122	LYRLK	L	Y	R	L	K
ENSP00000216127	KCTIQ	K	C	T	I	Q
ENSP00000216129	VTCLV	V	T	C	L	V
ENSP00000216133	RSGKF	R	S	G	K	F
ENSP00000216139	LTSTS	L	T	S	T	S
ENSP00000216144	RSGMK	R	S	G	M	K
ENSP00000216160	VVTAP	V	V	T	A	P
ENSP00000216171	QALLF	Q	A	L	L	F
ENSP00000216177	PTHQA	P	T	H	Q	A
ENSP00000216178	ADQEL	A	D	Q	E	L
ENSP00000216180	LEKSL	L	E	K	S	L
ENSP00000216181	AKPAE	A	K	P	A	E
ENSP00000216185	KKLIG	K	K	L	I	G
ENSP00000216187	NKEEL	N	K	E	E	L
ENSP00000216190	EEEET	E	E	E	E	T
ENSP00000216194	AELCL	A	E	L	C	L
ENSP00000216198	PGLGL	P	G	L	G	L
ENSP00000216200	LVAES	L	V	A	E	S
ENSP00000216211	SKLQD	S	K	L	Q	D
ENSP00000216214	DAGGS	D	A	G	G	S
ENSP00000216218	FGGQA	F	G	G	Q	A
ENSP00000216223	PTHLV	P	T	H	L	V
ENSP00000216225	QKYGH	Q	K	Y	G	H
ENSP00000216237	QETDD	Q	E	T	D	D
ENSP00000216241	EKGRL	E	K	G	R	L
ENSP00000216252	GFKKR	G	F	K	K	R
ENSP00000216259	TAHEA	T	A	H	E	A
ENSP00000216264	PDSHS	P	D	S	H	S
ENSP00000216268	IYFQY	I	Y	F	Q	Y
ENSP00000216271	PHLVA	P	H	L	V	A
ENSP00000216274	NHSGK	N	H	S	G	K
ENSP00000216277	LRLNR	L	R	L	N	R
ENSP00000216286	PTGRK	P	T	G	R	K
ENSP00000216294	KRRKH	K	R	R	K	H
ENSP00000216297	KKKRK	K	K	K	R	K
ENSP00000216327	CDSVD	C	D	S	V	D
ENSP00000216330	LVDID	L	V	D	I	D
ENSP00000216336	METPL	M	E	T	P	L
ENSP00000216338	TMKRL	T	M	K	R	L
ENSP00000216361	LESQQ	L	E	S	Q	Q
ENSP00000216366	TTPIY	T	T	P	I	Y
ENSP00000216367	KLQGF	K	L	Q	G	F
ENSP00000216373	AETPQ	A	E	T	P	Q
ENSP00000216392	KVNGN	K	V	N	G	N
ENSP00000216407	DYKPV	D	Y	K	P	V
ENSP00000216410	RRFLK	R	R	F	L	K
ENSP00000216416	VLVSS	V	L	V	S	S
ENSP00000216420	KPKTL	K	P	K	T	L
ENSP00000216442	DLLFE	D	L	L	F	E
ENSP00000216445	FFDQE	F	F	D	Q	E
ENSP00000216446	IKKLT	I	K	K	L	T
ENSP00000216452	TSTSP	T	S	T	S	P
ENSP00000216453	DLLSL	D	L	L	S	L
ENSP00000216455	DDDNM	D	D	D	N	M
ENSP00000216456	FFRSH	F	F	R	S	H
ENSP00000216463	LGQPR	L	G	Q	P	R
ENSP00000216465	TELRA	T	E	L	R	A
ENSP00000216468	IYYTS	I	Y	Y	T	S
ENSP00000216471	PCTEP	P	C	T	E	P
ENSP00000216479	GARLF	G	A	R	L	F
ENSP00000216484	EETED	E	E	T	E	D
ENSP00000216487	EPNFL	E	P	N	F	L
ENSP00000216489	INPDS	I	N	P	D	S
ENSP00000216492	ALRRG	A	L	R	R	G
ENSP00000216513	DMQDL	D	M	Q	D	L
ENSP00000216520	QQAGK	Q	Q	A	G	K
ENSP00000216538	VDSGN	V	D	S	G	N
ENSP00000216540	SPCTA	S	P	C	T	A
ENSP00000216554	DIDAI	D	I	D	A	I
ENSP00000216602	ESRDQ	E	S	R	D	Q
ENSP00000216605	VNGLF	V	N	G	L	F
ENSP00000216612	LLPDD	L	L	P	D	D
ENSP00000216629	LFWRN	L	F	W	R	N
ENSP00000216639	KRVQK	K	R	V	Q	K
ENSP00000216714	LYLAL	L	Y	L	A	L
ENSP00000216727	WYSPY	W	Y	S	P	Y
ENSP00000216733	TSLAP	T	S	L	A	P
ENSP00000216756	GHRAL	G	H	R	A	L
ENSP00000216774	GFNNM	G	F	N	N	M
ENSP00000216775	PSPSP	P	S	P	S	P
ENSP00000216780	RVHKM	R	V	H	K	M
ENSP00000216797	QRLTL	Q	R	L	T	L
ENSP00000216799	GNGNA	G	N	G	N	A
ENSP00000216807	SIKHS	S	I	K	H	S
ENSP00000216822	AEWVS	A	E	W	V	S
ENSP00000216832	KDKRR	K	D	K	R	R
ENSP00000216840	SSVLT	S	S	V	L	T
ENSP00000216862	AFCQR	A	F	C	Q	R
ENSP00000216911	ASKQS	A	S	K	Q	S
ENSP00000216923	DSIPD	D	S	I	P	D
ENSP00000216951	NPYPV	N	P	Y	P	V
ENSP00000216962	NIPRD	N	I	P	R	D
ENSP00000216968	GGRRC	G	G	R	R	C
ENSP00000217026	TLILS	T	L	I	L	S
ENSP00000217043	KFTWF	K	F	T	W	F
ENSP00000217073	KAYMH	K	A	Y	M	H
ENSP00000217086	KIAVS	K	I	A	V	S
ENSP00000217109	RSTTD	R	S	T	T	D
ENSP00000217121	DPAPF	D	P	A	P	F
ENSP00000217130	KAPEK	K	A	P	E	K
ENSP00000217131	GDPIV	G	D	P	I	V
ENSP00000217133	EDKGH	E	D	K	G	H
ENSP00000217159	LQSSV	L	Q	S	S	V
ENSP00000217169	RTFLS	R	T	F	L	S
ENSP00000217173	LRVHF	L	R	V	H	F
ENSP00000217182	QKAGK	Q	K	A	G	K
ENSP00000217185	YENPT	Y	E	N	P	T
ENSP00000217188	HRCHP	H	R	C	H	P
ENSP00000217233	VVLYG	V	V	L	Y	G
ENSP00000217246	RNGTK	R	N	G	T	K
ENSP00000217254	LHCPA	L	H	C	P	A
ENSP00000217256	GQPPQ	G	Q	P	P	Q
ENSP00000217260	PGLQP	P	G	L	Q	P
ENSP00000217270	CIRLK	C	I	R	L	K
ENSP00000217289	TGGQD	T	G	G	Q	D
ENSP00000217299	YETTV	Y	E	T	T	V
ENSP00000217305	ELFDA	E	L	F	D	A
ENSP00000217315	AVKID	A	V	K	I	D
ENSP00000217320	AWLLS	A	W	L	L	S
ENSP00000217381	LGLLA	L	G	L	L	A
ENSP00000217386	TFSQR	T	F	S	Q	R
ENSP00000217398	SRPSN	S	R	P	S	N
ENSP00000217402	WAGSM	W	A	G	S	M
ENSP00000217407	QYMRV	Q	Y	M	R	V
ENSP00000217420	TNAED	T	N	A	E	D
ENSP00000217423	RCQEA	R	C	Q	E	A
ENSP00000217426	DHYRY	D	H	Y	R	Y
ENSP00000217428	FCKFT	F	C	K	F	T
ENSP00000217429	YPSYQ	Y	P	S	Y	Q
ENSP00000217446	MLVLK	M	L	V	L	K
ENSP00000217455	SESKL	S	E	S	K	L
ENSP00000217456	SLQAV	S	L	Q	A	V
ENSP00000217515	KGESH	K	G	E	S	H
ENSP00000217537	LRKGT	L	R	K	G	T
ENSP00000217652	KDKDD	K	D	K	D	D
ENSP00000217740	HSNTT	H	S	N	T	T
ENSP00000217800	HIGHK	H	I	G	H	K
ENSP00000217893	DYDNL	D	Y	D	N	L
ENSP00000217901	RAVEA	R	A	V	E	A
ENSP00000217939	YIHVF	Y	I	H	V	F
ENSP00000217957	GVVKA	G	V	V	K	A
ENSP00000217958	RMVEG	R	M	V	E	G
ENSP00000217961	KRLSR	K	R	L	S	R
ENSP00000217964	LDLRK	L	D	L	R	K
ENSP00000217971	ARKND	A	R	K	N	D
ENSP00000217999	YIVVD	Y	I	V	V	D
ENSP00000218004	DWSSS	D	W	S	S	S
ENSP00000218006	VRNKP	V	R	N	K	P
ENSP00000218008	LNIET	L	N	I	E	T
ENSP00000218054	EKGHC	E	K	G	H	C
ENSP00000218056	RREQK	R	R	E	Q	K
ENSP00000218068	GDGQP	G	D	G	Q	P
ENSP00000218075	DVHKK	D	V	H	K	K
ENSP00000218089	GISTF	G	I	S	T	F
ENSP00000218099	KTKLT	K	T	K	L	T
ENSP00000218104	QGAST	Q	G	A	S	T
ENSP00000218147	QSCNS	Q	S	C	N	S
ENSP00000218172	LRAAR	L	R	A	A	R
ENSP00000218176	KISSL	K	I	S	S	L
ENSP00000218224	TKQQD	T	K	Q	Q	D
ENSP00000218230	RLLPP	R	L	L	P	P
ENSP00000218249	SCKIS	S	C	K	I	S
ENSP00000218316	DEMAV	D	E	M	A	V
ENSP00000218340	IQMGI	I	Q	M	G	I
ENSP00000218343	SSMQR	S	S	M	Q	R
ENSP00000218348	FMDVN	F	M	D	V	N
ENSP00000218364	DDDDI	D	D	D	D	I
ENSP00000218388	RSQIA	R	S	Q	I	A
ENSP00000218432	VEGRK	V	E	G	R	K
ENSP00000218436	LSYVL	L	S	Y	V	L
ENSP00000218439	GFSYK	G	F	S	Y	K
ENSP00000218507	CNNQY	C	N	N	Q	Y
ENSP00000218516	LKDLL	L	K	D	L	L
ENSP00000218548	KNMYY	K	N	M	Y	Y
ENSP00000218652	YFFLL	Y	F	F	L	L
ENSP00000218721	VKTMG	V	K	T	M	G
ENSP00000218758	RRARP	R	R	A	R	P
ENSP00000218867	NHICL	N	H	I	C	L
ENSP00000219022	LQKPQ	L	Q	K	P	Q
ENSP00000219054	KARAQ	K	A	R	A	Q
ENSP00000219066	AAQGL	A	A	Q	G	L
ENSP00000219069	RTHTG	R	T	H	T	G
ENSP00000219070	DWLGC	D	W	L	G	C
ENSP00000219084	SSNED	S	S	N	E	D
ENSP00000219091	PPAPT	P	P	A	P	T
ENSP00000219097	KATAE	K	A	T	A	E
ENSP00000219150	TVQAK	T	V	Q	A	K
ENSP00000219162	CSCCP	C	S	C	C	P
ENSP00000219168	HDEVS	H	D	E	V	S
ENSP00000219169	LHNFG	L	H	N	F	G
ENSP00000219172	VFPAQ	V	F	P	A	Q
ENSP00000219197	LVFPL	L	V	F	P	L
ENSP00000219204	NNLRH	N	N	L	R	H
ENSP00000219207	AGGYA	A	G	G	Y	A
ENSP00000219235	NKLSQ	N	K	L	S	Q
ENSP00000219240	ADHRR	A	D	H	R	R
ENSP00000219244	SLERS	S	L	E	R	S
ENSP00000219252	VLTIN	V	L	T	I	N
ENSP00000219255	SGFSL	S	G	F	S	L
ENSP00000219271	LQEWV	L	Q	E	W	V
ENSP00000219281	SMPLK	S	M	P	L	K
ENSP00000219299	YLAGK	Y	L	A	G	K
ENSP00000219301	FCSSI	F	C	S	S	I
ENSP00000219302	HWLYE	H	W	L	Y	E
ENSP00000219313	KKEKK	K	K	E	K	K
ENSP00000219315	LELTS	L	E	L	T	S
ENSP00000219320	VDLLA	V	D	L	L	A
ENSP00000219334	GEEEA	G	E	E	E	A
ENSP00000219343	ERKTD	E	R	K	T	D
ENSP00000219345	VLLGP	V	L	L	G	P
ENSP00000219368	HLKTQ	H	L	K	T	Q
ENSP00000219400	EESEK	E	E	S	E	K
ENSP00000219406	SKEEL	S	K	E	E	L
ENSP00000219431	QDTQA	Q	D	T	Q	A
ENSP00000219439	LSCTA	L	S	C	T	A
ENSP00000219454	QKHFQ	Q	K	H	F	Q
ENSP00000219473	RVDLL	R	V	D	L	L
ENSP00000219476	FTEFV	F	T	E	F	V
ENSP00000219478	PGAKA	P	G	A	K	A
ENSP00000219481	FSAKL	F	S	A	K	L
ENSP00000219535	ISQAS	I	S	Q	A	S
ENSP00000219542	EVALH	E	V	A	L	H
ENSP00000219548	WVEDY	W	V	E	D	Y
ENSP00000219551	IPPPP	I	P	P	P	P
ENSP00000219593	TVSNH	T	V	S	N	H
ENSP00000219596	GQGPD	G	Q	G	P	D
ENSP00000219599	WSSGK	W	S	S	G	K
ENSP00000219611	GPRPL	G	P	R	P	L
ENSP00000219627	VPEKD	V	P	E	K	D
ENSP00000219638	KWQYF	K	W	Q	Y	F
ENSP00000219660	ILKAR	I	L	K	A	R
ENSP00000219689	SQKPQ	S	Q	K	P	Q
ENSP00000219700	AWYYM	A	W	Y	Y	M
ENSP00000219746	QVSIF	Q	V	S	I	F
ENSP00000219758	FWRIM	F	W	R	I	M
ENSP00000219782	PQPTC	P	Q	P	T	C
ENSP00000219789	RAKKK	R	A	K	K	K
ENSP00000219794	ESFRI	E	S	F	R	I
ENSP00000219797	KLSKK	K	L	S	K	K
ENSP00000219833	CQISC	C	Q	I	S	C
ENSP00000219837	VKLED	V	K	L	E	D
ENSP00000219865	TPLYI	T	P	L	Y	I
ENSP00000219891	LTFYS	L	T	F	Y	S
ENSP00000219919	LSVIM	L	S	V	I	M
ENSP00000220003	HELHL	H	E	L	H	L
ENSP00000220058	QQCIE	Q	Q	C	I	E
ENSP00000220062	GFKIF	G	F	K	I	F
ENSP00000220166	PIPLV	P	I	P	L	V
ENSP00000220188	AGKHG	A	G	K	H	G
ENSP00000220244	KKKKL	K	K	K	K	L
ENSP00000220325	LPKAD	L	P	K	A	D
ENSP00000220420	VDFAL	V	D	F	A	L
ENSP00000220478	IYSSL	I	Y	S	S	L
ENSP00000220496	EGPPT	E	G	P	P	T
ENSP00000220507	FFCFV	F	F	C	F	V
ENSP00000220509	QLSWL	Q	L	S	W	L
ENSP00000220514	SKPEN	S	K	P	E	N
ENSP00000220531	PAKRM	P	A	K	R	M
ENSP00000220562	CFKFI	C	F	K	F	I
ENSP00000220584	QTGEH	Q	T	G	E	H
ENSP00000220592	TMYFA	T	M	Y	F	A
ENSP00000220597	DITRL	D	I	T	R	L
ENSP00000220616	KTYSK	K	T	Y	S	K
ENSP00000220659	VPNPP	V	P	N	P	P
ENSP00000220669	ESYLE	E	S	Y	L	E
ENSP00000220676	EQEDL	E	Q	E	D	L
ENSP00000220751	QNKSM	Q	N	K	S	M
ENSP00000220764	KTKGS	K	T	K	G	S
ENSP00000220772	QSVFK	Q	S	V	F	K
ENSP00000220809	DNMRP	D	N	M	R	P
ENSP00000220812	KIEKL	K	I	E	K	L
ENSP00000220822	RPNYF	R	P	N	Y	F
ENSP00000220849	DSGFY	D	S	G	F	Y
ENSP00000220853	QITQS	Q	I	T	Q	S
ENSP00000220876	VELSG	V	E	L	S	G
ENSP00000220913	DEADS	D	E	A	D	S
ENSP00000220940	SNILP	S	N	I	L	P
ENSP00000220959	NFGFV	N	F	G	F	V
ENSP00000221086	MQESP	M	Q	E	S	P
ENSP00000221114	TPVKN	T	P	V	K	N
ENSP00000221130	LVTLR	L	V	T	L	R
ENSP00000221132	AVSLE	A	V	S	L	E
ENSP00000221138	PDYFL	P	D	Y	F	L
ENSP00000221166	VTQSD	V	T	Q	S	D
ENSP00000221167	DLDFE	D	L	D	F	E
ENSP00000221169	AKKKD	A	K	K	K	D
ENSP00000221200	SQSVR	S	Q	S	V	R
ENSP00000221204	IPNVI	I	P	N	V	I
ENSP00000221232	DRDLQ	D	R	D	L	Q
ENSP00000221233	RYSKS	R	Y	S	K	S
ENSP00000221249	SATDA	S	A	T	D	A
ENSP00000221265	DSDSD	D	S	D	S	D
ENSP00000221270	CKAKV	C	K	A	K	V
ENSP00000221282	KPFEV	K	P	F	E	V
ENSP00000221283	DIALP	D	I	A	L	P
ENSP00000221315	NGNKP	N	G	N	K	P
ENSP00000221327	LYECN	L	Y	E	C	N
ENSP00000221347	SPCYG	S	P	C	Y	G
ENSP00000221355	KFILG	K	F	I	L	G
ENSP00000221363	KEVDG	K	E	V	D	G
ENSP00000221399	LSSFN	L	S	S	F	N
ENSP00000221403	PQDKR	P	Q	D	K	R
ENSP00000221409	GITGL	G	I	T	G	L
ENSP00000221413	TMDTS	T	M	D	T	S
ENSP00000221418	TFSKL	T	F	S	K	L
ENSP00000221419	AQHAS	A	Q	H	A	S
ENSP00000221421	GLLFL	G	L	L	F	L
ENSP00000221431	QPAVS	Q	P	A	V	S
ENSP00000221444	LVTEV	L	V	T	E	V
ENSP00000221448	EAAPE	E	A	A	P	E
ENSP00000221452	GPEAT	G	P	E	A	T
ENSP00000221459	LESRG	L	E	S	R	G
ENSP00000221461	PPPSD	P	P	P	S	D
ENSP00000221462	GQETL	G	Q	E	T	L
ENSP00000221466	IPATA	I	P	A	T	A
ENSP00000221476	IPAQK	I	P	A	Q	K
ENSP00000221480	EATTP	E	A	T	T	P
ENSP00000221482	GVKPR	G	V	K	P	R
ENSP00000221485	PVRDY	P	V	R	D	Y
ENSP00000221486	SATSL	S	A	T	S	L
ENSP00000221494	PPPTN	P	P	P	T	N
ENSP00000221496	ECGCR	E	C	G	C	R
ENSP00000221498	PSRQL	P	S	R	Q	L
ENSP00000221515	CRVQP	C	R	V	Q	P
ENSP00000221538	EETDD	E	E	T	D	D
ENSP00000221543	EGADS	E	G	A	D	S
ENSP00000221554	DSESE	D	S	E	S	E
ENSP00000221561	GEKSD	G	E	K	S	D
ENSP00000221566	DDQQE	D	D	Q	Q	E
ENSP00000221567	SYMPS	S	Y	M	P	S
ENSP00000221573	ATPAR	A	T	P	A	R
ENSP00000221576	SKTPS	S	K	T	P	S
ENSP00000221671	VNKEL	V	N	K	E	L
ENSP00000221730	QDLLD	Q	D	L	L	D
ENSP00000221735	TGEMQ	T	G	E	M	Q
ENSP00000221740	RLYLQ	R	L	Y	L	Q
ENSP00000221742	NESAM	N	E	S	A	M
ENSP00000221770	GTIDL	G	T	I	D	L
ENSP00000221784	EDDDY	E	D	D	D	Y
ENSP00000221797	VCVCN	V	C	V	C	N
ENSP00000221801	PKVKN	P	K	V	K	N
ENSP00000221804	SYLKR	S	Y	L	K	R
ENSP00000221818	FQGRE	F	Q	G	R	E
ENSP00000221847	MSLGK	M	S	L	G	K
ENSP00000221852	VTQTP	V	T	Q	T	P
ENSP00000221855	GLDEI	G	L	D	E	I
ENSP00000221856	NTSLT	N	T	S	L	T
ENSP00000221859	HRWTE	H	R	W	T	E
ENSP00000221891	LEERP	L	E	E	R	P
ENSP00000221899	DRMFF	D	R	M	F	F
ENSP00000221922	PFESV	P	F	E	S	V
ENSP00000221930	SCKCS	S	C	K	C	S
ENSP00000221943	SPVPA	S	P	V	P	A
ENSP00000221954	ADVVS	A	D	V	V	S
ENSP00000221957	PEEKK	P	E	E	K	K
ENSP00000221972	QLEKP	Q	L	E	K	P
ENSP00000221973	LSTPR	L	S	T	P	R
ENSP00000221975	ANKKH	A	N	K	K	H
ENSP00000221978	GYETL	G	Y	E	T	L
ENSP00000221980	QLTSA	Q	L	T	S	A
ENSP00000221992	GVALI	G	V	A	L	I
ENSP00000221996	KFQIL	K	F	Q	I	L
ENSP00000222002	LFPWE	L	F	P	W	E
ENSP00000222005	KDVSV	K	D	V	S	V
ENSP00000222008	QMEPV	Q	M	E	P	V
ENSP00000222032	LKIRE	L	K	I	R	E
ENSP00000222033	EAPGQ	E	A	P	G	Q
ENSP00000222107	IKTSK	I	K	T	S	K
ENSP00000222115	YRVQV	Y	R	V	Q	V
ENSP00000222120	SSCSC	S	S	C	S	C
ENSP00000222122	QHGAL	Q	H	G	A	L
ENSP00000222124	EIRSL	E	I	R	S	L
ENSP00000222139	YVACS	Y	V	A	C	S
ENSP00000222145	VATSP	V	A	T	S	P
ENSP00000222157	PSYAS	P	S	Y	A	S
ENSP00000222190	MTPPW	M	T	P	P	W
ENSP00000222212	STSPC	S	T	S	P	C
ENSP00000222214	FTASK	F	T	A	S	K
ENSP00000222219	RAYKI	R	A	Y	K	I
ENSP00000222224	PHLTH	P	H	L	T	H
ENSP00000222246	PNKTC	P	N	K	T	C
ENSP00000222247	PNTFF	P	N	T	F	F
ENSP00000222248	QETNL	Q	E	T	N	L
ENSP00000222249	PSDCG	P	S	D	C	G
ENSP00000222250	RCMTC	R	C	M	T	C
ENSP00000222254	PPAAR	P	P	A	A	R
ENSP00000222256	QDCAC	Q	D	C	A	C
ENSP00000222266	PLGTP	P	L	G	T	P
ENSP00000222270	RRFLN	R	R	F	L	N
ENSP00000222271	QLRQA	Q	L	R	Q	A
ENSP00000222284	VNVHS	V	N	V	H	S
ENSP00000222286	FSRDK	F	S	R	D	K
ENSP00000222301	FFLFF	F	F	L	F	F
ENSP00000222304	MCCKT	M	C	C	K	T
ENSP00000222305	EGTRQ	E	G	T	R	Q
ENSP00000222307	EMTGE	E	M	T	G	E
ENSP00000222308	IAARN	I	A	A	R	N
ENSP00000222329	EHRDS	E	H	R	D	S
ENSP00000222330	LTNSS	L	T	N	S	S
ENSP00000222339	VQISG	V	Q	I	S	G
ENSP00000222345	EKKEL	E	K	K	E	L
ENSP00000222374	EEFFI	E	E	F	F	I
ENSP00000222379	SRLLA	S	R	L	L	A
ENSP00000222381	LYCEL	L	Y	C	E	L
ENSP00000222382	ITSGP	I	T	S	G	P
ENSP00000222388	SLPRP	S	L	P	R	P
ENSP00000222390	KVPQS	K	V	P	Q	S
ENSP00000222396	PGSSR	P	G	S	S	R
ENSP00000222402	QKYAM	Q	K	Y	A	M
ENSP00000222462	VHTCK	V	H	T	C	K
ENSP00000222481	RDHPY	R	D	H	P	Y
ENSP00000222482	RDNLY	R	D	N	L	Y
ENSP00000222511	KMDII	K	M	D	I	I
ENSP00000222543	RKKQF	R	K	K	Q	F
ENSP00000222553	EAAHH	E	A	A	H	H
ENSP00000222567	KSNFL	K	S	N	F	L
ENSP00000222572	LYCEL	L	Y	C	E	L
ENSP00000222573	FRCNF	F	R	C	N	F
ENSP00000222574	GSQQH	G	S	Q	Q	H
ENSP00000222584	NMEEF	N	M	E	E	F
ENSP00000222597	RPYYQ	R	P	Y	Y	Q
ENSP00000222598	SGTLY	S	G	T	L	Y
ENSP00000222607	SFLQL	S	F	L	Q	L
ENSP00000222644	ISWVY	I	S	W	V	Y
ENSP00000222673	FKNFS	F	K	N	F	S
ENSP00000222674	LKQEK	L	K	Q	E	K
ENSP00000222693	QLSQD	Q	L	S	Q	D
ENSP00000222718	QHLNY	Q	H	L	N	Y
ENSP00000222725	RTAIF	R	T	A	I	F
ENSP00000222726	GAFRP	G	A	F	R	P
ENSP00000222728	AKAGE	A	K	A	G	E
ENSP00000222747	EMEEL	E	M	E	E	L
ENSP00000222753	LKTTS	L	K	T	T	S
ENSP00000222761	VPLTR	V	P	L	T	R
ENSP00000222792	EDVLF	E	D	V	L	F
ENSP00000222800	RGFLV	R	G	F	L	V
ENSP00000222803	KHDEL	K	H	D	E	L
ENSP00000222812	GGIFA	G	G	I	F	A
ENSP00000222823	RIICF	R	I	I	C	F
ENSP00000222902	NQTTC	N	Q	T	T	C
ENSP00000222956	SGRRF	S	G	R	R	F
ENSP00000222968	LSLNK	L	S	L	N	K
ENSP00000222969	RGCSG	R	G	C	S	G
ENSP00000222982	TLSGE	T	L	S	G	E
ENSP00000222990	GLCPH	G	L	C	P	H
ENSP00000223023	DEWED	D	E	W	E	D
ENSP00000223026	RSIQL	R	S	I	Q	L
ENSP00000223029	LKLLK	L	K	L	L	K
ENSP00000223051	IDNNF	I	D	N	N	F
ENSP00000223054	VFLRT	V	F	L	R	T
ENSP00000223061	AASQD	A	A	S	Q	D
ENSP00000223073	KWFDS	K	W	F	D	S
ENSP00000223076	AEQQA	A	E	Q	Q	A
ENSP00000223084	EGPEV	E	G	P	E	V
ENSP00000223095	QVMEP	Q	V	M	E	P
ENSP00000223114	CLTFI	C	L	T	F	I
ENSP00000223122	KLGNP	K	L	G	N	P
ENSP00000223127	SFVDP	S	F	V	D	P
ENSP00000223129	IVQHD	I	V	Q	H	D
ENSP00000223136	SKSKS	S	K	S	K	S
ENSP00000223140	SWGTR	S	W	G	T	R
ENSP00000223145	NYVII	N	Y	V	I	I
ENSP00000223167	GEEKD	G	E	E	K	D
ENSP00000223208	GKPWK	G	K	P	W	K
ENSP00000223210	APGMS	A	P	G	M	S
ENSP00000223214	NPKRV	N	P	K	R	V
ENSP00000223215	FINSF	F	I	N	S	F
ENSP00000223271	ALPRS	A	L	P	R	S
ENSP00000223273	HLKQL	H	L	K	Q	L
ENSP00000223274	LKTEL	L	K	T	E	L
ENSP00000223293	KTPRL	K	T	P	R	L
ENSP00000223321	LAAIA	L	A	A	I	A
ENSP00000223324	WFTQN	W	F	T	Q	N
ENSP00000223336	EVKKE	E	V	K	K	E
ENSP00000223357	NFGDF	N	F	G	D	F
ENSP00000223361	LGLGP	L	G	L	G	P
ENSP00000223364	DEKEE	D	E	K	E	E
ENSP00000223366	CMLGQ	C	M	L	G	Q
ENSP00000223368	TASES	T	A	S	E	S
ENSP00000223369	CCAIM	C	C	A	I	M
ENSP00000223398	QEDKH	Q	E	D	K	H
ENSP00000223428	EGNPY	E	G	N	P	Y
ENSP00000223500	QIPAS	Q	I	P	A	S
ENSP00000223528	VIQLY	V	I	Q	L	Y
ENSP00000223608	PSSCA	P	S	S	C	A
ENSP00000223641	KYTRS	K	Y	T	R	S
ENSP00000223642	FLNGC	F	L	N	G	C
ENSP00000223795	YSNSD	Y	S	N	S	D
ENSP00000223836	LDALK	L	D	A	L	K
ENSP00000223862	LAKYC	L	A	K	Y	C
ENSP00000223864	FFIDK	F	F	I	D	K
ENSP00000224024	DRYSG	D	R	Y	S	G
ENSP00000224073	GPRAK	G	P	R	A	K
ENSP00000224112	FALAE	F	A	L	A	E
ENSP00000224140	KRKLL	K	R	K	L	L
ENSP00000224167	CMTEQ	C	M	T	E	Q
ENSP00000224181	DEVRR	D	E	V	R	R
ENSP00000224237	HDDLE	H	D	D	L	E
ENSP00000224337	AVKVS	A	V	K	V	S
ENSP00000224356	FHGEI	F	H	G	E	I
ENSP00000224600	LQDHL	L	Q	D	H	L
ENSP00000224605	TCACR	T	C	A	C	R
ENSP00000224652	LLFRN	L	L	F	R	N
ENSP00000224721	EITEL	E	I	T	E	L
ENSP00000224756	YRGPQ	Y	R	G	P	Q
ENSP00000224764	QDVKI	Q	D	V	K	I
ENSP00000224784	HRKCF	H	R	K	C	F
ENSP00000224807	YNKGL	Y	N	K	G	L
ENSP00000224950	YYTAF	Y	Y	T	A	F
ENSP00000225171	RNYEI	R	N	Y	E	I
ENSP00000225174	CGQLS	C	G	Q	L	S
ENSP00000225235	PALKS	P	A	L	K	S
ENSP00000225245	LELSA	L	E	L	S	A
ENSP00000225276	QLYQR	Q	L	Y	Q	R
ENSP00000225296	RTARN	R	T	A	R	N
ENSP00000225298	HYSDF	H	Y	S	D	F
ENSP00000225371	AWRGT	A	W	R	G	T
ENSP00000225387	RRIQQ	R	R	I	Q	Q
ENSP00000225388	DSPDQ	D	S	P	D	Q
ENSP00000225396	YITKG	Y	I	T	K	G
ENSP00000225402	EGHGD	E	G	H	G	D
ENSP00000225410	QNEES	Q	N	E	E	S
ENSP00000225426	KARMD	K	A	R	M	D
ENSP00000225428	NFMKR	N	F	M	K	R
ENSP00000225430	EETKK	E	E	T	K	K
ENSP00000225441	SSEPN	S	S	E	P	N
ENSP00000225474	HLAQP	H	L	A	Q	P
ENSP00000225504	TAIKT	T	A	I	K	T
ENSP00000225512	VHTCK	V	H	T	C	K
ENSP00000225519	NQKES	N	Q	K	E	S
ENSP00000225525	QSMLS	Q	S	M	L	S
ENSP00000225538	NMRTS	N	M	R	T	S
ENSP00000225550	ASMGR	A	S	M	G	R
ENSP00000225567	SAGSS	S	A	G	S	S
ENSP00000225573	ERLAP	E	R	L	A	P
ENSP00000225576	ASGMH	A	S	G	M	H
ENSP00000225577	LRMNL	L	R	M	N	L
ENSP00000225583	VGTAP	V	G	T	A	P
ENSP00000225587	TGKKP	T	G	K	K	P
ENSP00000225603	KDDKN	K	D	D	K	N
ENSP00000225609	SLSFL	S	L	S	F	L
ENSP00000225648	EKQAE	E	K	Q	A	E
ENSP00000225655	RRSQY	R	R	S	Q	Y
ENSP00000225665	LFLSG	L	F	L	S	G
ENSP00000225688	RCVIS	R	C	V	I	S
ENSP00000225696	NHVNF	N	H	V	N	F
ENSP00000225698	FVKSQ	F	V	K	S	Q
ENSP00000225719	YSSKH	Y	S	S	K	H
ENSP00000225724	LYAFH	L	Y	A	F	H
ENSP00000225726	KVKAM	K	V	K	A	M
ENSP00000225728	NTSGK	N	T	S	G	K
ENSP00000225729	QIVKK	Q	I	V	K	K
ENSP00000225737	KSTKL	K	S	T	K	L
ENSP00000225760	QAFRP	Q	A	F	R	P
ENSP00000225768	TPDAL	T	P	D	A	L
ENSP00000225777	PPPVY	P	P	P	V	Y
ENSP00000225792	TGYSQ	T	G	Y	S	Q
ENSP00000225805	LDQSF	L	D	Q	S	F
ENSP00000225823	EEIAC	E	E	I	A	C
ENSP00000225831	QTPKT	Q	T	P	K	T
ENSP00000225842	PSKRK	P	S	K	R	K
ENSP00000225844	HTLKT	H	T	L	K	T
ENSP00000225873	YSPEN	Y	S	P	E	N
ENSP00000225893	PLQAW	P	L	Q	A	W
ENSP00000225899	PQGRY	P	Q	G	R	Y
ENSP00000225916	GLIDK	G	L	I	D	K
ENSP00000225927	VAGSW	V	A	G	S	W
ENSP00000225928	FRLLH	F	R	L	L	H
ENSP00000225929	PAAPQ	P	A	A	P	Q
ENSP00000225941	VEPSC	V	E	P	S	C
ENSP00000225964	PVCFL	P	V	C	F	L
ENSP00000225972	TDSQQ	T	D	S	Q	Q
ENSP00000225973	SCNLM	S	C	N	L	M
ENSP00000225992	SPLDL	S	P	L	D	L
ENSP00000225995	VSWVY	V	S	W	V	Y
ENSP00000226004	GKLKP	G	K	L	K	P
ENSP00000226021	AEPEH	A	E	P	E	H
ENSP00000226067	RHGPL	R	H	G	P	L
ENSP00000226091	IYYKV	I	Y	Y	K	V
ENSP00000226094	ANLTS	A	N	L	T	S
ENSP00000226102	FSLFV	F	S	L	F	V
ENSP00000226105	IFGPQ	I	F	G	P	Q
ENSP00000226193	KMKNA	K	M	K	N	A
ENSP00000226207	IISEE	I	I	S	E	E
ENSP00000226209	HESEE	H	E	S	E	E
ENSP00000226218	APGHL	A	P	G	H	L
ENSP00000226225	STHRD	S	T	H	R	D
ENSP00000226230	KRKKK	K	R	K	K	K
ENSP00000226247	PVALA	P	V	A	L	A
ENSP00000226253	ANHAY	A	N	H	A	Y
ENSP00000226258	WPSIN	W	P	S	I	N
ENSP00000226272	SKTGI	S	K	T	G	I
ENSP00000226279	CTSEI	C	T	S	E	I
ENSP00000226284	YYHHQ	Y	Y	H	H	Q
ENSP00000226299	SQDNA	S	Q	D	N	A
ENSP00000226317	GNKKN	G	N	K	K	N
ENSP00000226319	SILAS	S	I	L	A	S
ENSP00000226355	PKIGN	P	K	I	G	N
ENSP00000226359	AALGV	A	A	L	G	V
ENSP00000226382	KSSMF	K	S	S	M	F
ENSP00000226413	GYFSL	G	Y	F	S	L
ENSP00000226432	PKYFL	P	K	Y	F	L
ENSP00000226440	YQSRE	Y	Q	S	R	E
ENSP00000226444	FRTEI	F	R	T	E	I
ENSP00000226460	PTPAP	P	T	P	A	P
ENSP00000226522	VVEVS	V	V	E	V	S
ENSP00000226524	EHLES	E	H	L	E	S
ENSP00000226574	LEGKI	L	E	G	K	I
ENSP00000226578	LTDIY	L	T	D	I	Y
ENSP00000226725	IDKPL	I	D	K	P	L
ENSP00000226730	ISTLT	I	S	T	L	T
ENSP00000226760	FLSAA	F	L	S	A	A
ENSP00000226798	DRYCK	D	R	Y	C	K
ENSP00000226840	IKESL	I	K	E	S	L
ENSP00000226951	HLLPL	H	L	L	P	L
ENSP00000227135	KEENK	K	E	E	N	K
ENSP00000227155	KVPKY	K	V	P	K	Y
ENSP00000227157	KELQF	K	E	L	Q	F
ENSP00000227251	AAPKK	A	A	P	K	K
ENSP00000227256	EITVS	E	I	T	V	S
ENSP00000227266	PIPKL	P	I	P	K	L
ENSP00000227322	LAPQR	L	A	P	Q	R
ENSP00000227348	PESIV	P	E	S	I	V
ENSP00000227349	VLHIV	V	L	H	I	V
ENSP00000227378	IEEVD	I	E	E	V	D
ENSP00000227451	AQEKD	A	Q	E	K	D
ENSP00000227471	GPEEQ	G	P	E	E	Q
ENSP00000227474	IKSII	I	K	S	I	I
ENSP00000227507	RDVDI	R	D	V	D	I
ENSP00000227520	PAAKI	P	A	A	K	I
ENSP00000227524	KFYSL	K	F	Y	S	L
ENSP00000227525	SVEEE	S	V	E	E	E
ENSP00000227618	DQWMI	D	Q	W	M	I
ENSP00000227638	LDSSC	L	D	S	S	C
ENSP00000227665	HLGDP	H	L	G	D	P
ENSP00000227666	APLES	A	P	L	E	S
ENSP00000227752	LQSSE	L	Q	S	S	E
ENSP00000227756	RSLAS	R	S	L	A	S
ENSP00000227758	RTFLS	R	T	F	L	S
ENSP00000227868	PIRLA	P	I	R	L	A
ENSP00000227880	SRDRG	S	R	D	R	G
ENSP00000227918	LCDLF	L	C	D	L	F
ENSP00000228027	VLEVN	V	L	E	V	N
ENSP00000228136	KSSGS	K	S	S	G	S
ENSP00000228140	SALVA	S	A	L	V	A
ENSP00000228217	SVEGF	S	V	E	G	F
ENSP00000228226	TIAEN	T	I	A	E	N
ENSP00000228245	KLACE	K	L	A	C	E
ENSP00000228251	QSSAE	Q	S	S	A	E
ENSP00000228264	KSASS	K	S	A	S	S
ENSP00000228280	EFQEV	E	F	Q	E	V
ENSP00000228284	LFLRK	L	F	L	R	K
ENSP00000228289	ECGKA	E	C	G	K	A
ENSP00000228318	LGLTQ	L	G	L	T	Q
ENSP00000228327	LESTL	L	E	S	T	L
ENSP00000228347	SKYNE	S	K	Y	N	E
ENSP00000228434	NKPYK	N	K	P	Y	K
ENSP00000228437	LSAHK	L	S	A	H	K
ENSP00000228438	RKRIH	R	K	R	I	H
ENSP00000228463	HSFLP	H	S	F	L	P
ENSP00000228468	EDFTC	E	D	F	T	C
ENSP00000228476	PPSHL	P	P	S	H	L
ENSP00000228495	AHLHQ	A	H	L	H	Q
ENSP00000228506	CLCRL	C	L	C	R	L
ENSP00000228510	ALDGL	A	L	D	G	L
ENSP00000228515	LPLAV	L	P	L	A	V
ENSP00000228534	ATLSP	A	T	L	S	P
ENSP00000228567	PPSTP	P	P	S	T	P
ENSP00000228606	QFLDR	Q	F	L	D	R
ENSP00000228641	EVVEK	E	V	V	E	K
ENSP00000228644	IYHVL	I	Y	H	V	L
ENSP00000228682	LNSSA	L	N	S	S	A
ENSP00000228705	GNKLS	G	N	K	L	S
ENSP00000228740	DLKVD	D	L	K	V	D
ENSP00000228741	NSQKS	N	S	Q	K	S
ENSP00000228799	LQDPT	L	Q	D	P	T
ENSP00000228811	EQPLW	E	Q	P	L	W
ENSP00000228820	LIDFH	L	I	D	F	H
ENSP00000228825	SGPGQ	S	G	P	G	Q
ENSP00000228827	ECQDE	E	C	Q	D	E
ENSP00000228837	FLPRI	F	L	P	R	I
ENSP00000228841	GEEKD	G	E	E	K	D
ENSP00000228843	NATST	N	A	T	S	T
ENSP00000228850	LMVNL	L	M	V	N	L
ENSP00000228858	LLTDV	L	L	T	D	V
ENSP00000228862	IIEVS	I	I	E	V	S
ENSP00000228865	NSNSW	N	S	N	S	W
ENSP00000228887	DAGGV	D	A	G	G	V
ENSP00000228918	FITHD	F	I	T	H	D
ENSP00000228922	VCALT	V	C	A	L	T
ENSP00000228928	VKAAS	V	K	A	A	S
ENSP00000228929	FQKVE	F	Q	K	V	E
ENSP00000228936	SKSRV	S	K	S	R	V
ENSP00000228938	RRGTK	R	R	G	T	K
ENSP00000228945	KEWTE	K	E	W	T	E
ENSP00000228955	LKVSA	L	K	V	S	A
ENSP00000228958	IKLYL	I	K	L	Y	L
ENSP00000229002	RRKSV	R	R	K	S	V
ENSP00000229003	IVSST	I	V	S	S	T
ENSP00000229022	GNEIS	G	N	E	I	S
ENSP00000229030	SPTCV	S	P	T	C	V
ENSP00000229043	IVAEA	I	V	A	E	A
ENSP00000229088	GTKKR	G	T	K	K	R
ENSP00000229134	LESSQ	L	E	S	S	Q
ENSP00000229135	RRASQ	R	R	A	S	Q
ENSP00000229179	YEIQL	Y	E	I	Q	L
ENSP00000229195	AQQAF	A	Q	Q	A	F
ENSP00000229201	DDEDD	D	D	E	D	D
ENSP00000229214	KKKKK	K	K	K	K	K
ENSP00000229238	HGKFR	H	G	K	F	R
ENSP00000229239	MASKE	M	A	S	K	E
ENSP00000229243	LGQFG	L	G	Q	F	G
ENSP00000229251	WSKSN	W	S	K	S	N
ENSP00000229264	LKIWN	L	K	I	W	N
ENSP00000229265	PLVES	P	L	V	E	S
ENSP00000229266	QNNMD	Q	N	N	M	D
ENSP00000229268	QRVAS	Q	R	V	A	S
ENSP00000229270	INAKQ	I	N	A	K	Q
ENSP00000229274	YLLYQ	Y	L	L	Y	Q
ENSP00000229277	NPSVL	N	P	S	V	L
ENSP00000229281	SVAAS	S	V	A	A	S
ENSP00000229304	SVAWR	S	V	A	W	R
ENSP00000229307	QPEDV	Q	P	E	D	V
ENSP00000229314	SNNMV	S	N	N	M	V
ENSP00000229319	DLKDL	D	L	K	D	L
ENSP00000229328	LYKPI	L	Y	K	P	I
ENSP00000229329	NSCQK	N	S	C	Q	K
ENSP00000229330	KAPLN	K	A	P	L	N
ENSP00000229332	MKIHL	M	K	I	H	L
ENSP00000229335	RTLGL	R	T	L	G	L
ENSP00000229340	KKRCC	K	K	R	C	C
ENSP00000229379	GYEDE	G	Y	E	D	E
ENSP00000229384	PFPHS	P	F	P	H	S
ENSP00000229390	PFRPY	P	F	R	P	Y
ENSP00000229395	SLRKS	S	L	R	K	S
ENSP00000229402	VYPDS	V	Y	P	D	S
ENSP00000229416	TDSSN	T	D	S	S	N
ENSP00000229447	GPPRT	G	P	P	R	T
ENSP00000229554	EDDYD	E	D	D	Y	D
ENSP00000229563	FNRPH	F	N	R	P	H
ENSP00000229570	TSKWD	T	S	K	W	D
ENSP00000229595	HMDCM	H	M	D	C	M
ENSP00000229606	WSVFS	W	S	V	F	S
ENSP00000229633	EKLRT	E	K	L	R	T
ENSP00000229702	LWLLH	L	W	L	L	H
ENSP00000229707	TRPHS	T	R	P	H	S
ENSP00000229708	ILAGR	I	L	A	G	R
ENSP00000229715	LQQKQ	L	Q	Q	K	Q
ENSP00000229725	VYGTL	V	Y	G	T	L
ENSP00000229758	NLRRL	N	L	R	R	L
ENSP00000229769	KHLGP	K	H	L	G	P
ENSP00000229771	KLACE	K	L	A	C	E
ENSP00000229794	EEMES	E	E	M	E	S
ENSP00000229812	MKAAK	M	K	A	A	K
ENSP00000229824	QQLAQ	Q	Q	L	A	Q
ENSP00000229829	SSVPR	S	S	V	P	R
ENSP00000229854	IIFLI	I	I	F	L	I
ENSP00000229903	PLAGR	P	L	A	G	R
ENSP00000229922	AEIMA	A	E	I	M	A
ENSP00000229955	HRTVV	H	R	T	V	V
ENSP00000229971	KSFTQ	K	S	F	T	Q
ENSP00000230012	DRDSL	D	R	D	S	L
ENSP00000230036	SLGSD	S	L	G	S	D
ENSP00000230048	KHLGN	K	H	L	G	N
ENSP00000230050	FKCKK	F	K	C	K	K
ENSP00000230053	VKIEV	V	K	I	E	V
ENSP00000230085	KIRHA	K	I	R	H	A
ENSP00000230099	PPPGD	P	P	P	G	D
ENSP00000230122	GQEQS	G	Q	E	Q	S
ENSP00000230124	RNRYL	R	N	R	Y	L
ENSP00000230215	FFCKK	F	F	C	K	K
ENSP00000230221	AMFKL	A	M	F	K	L
ENSP00000230223	SKLTY	S	K	L	T	Y
ENSP00000230236	GGLFM	G	G	L	F	M
ENSP00000230256	IQTKM	I	Q	T	K	M
ENSP00000230260	GPMQH	G	P	M	Q	H
ENSP00000230301	RGNRR	R	G	N	R	R
ENSP00000230321	LCFSS	L	C	F	S	S
ENSP00000230340	PITVE	P	I	T	V	E
ENSP00000230354	FRKTT	F	R	K	T	T
ENSP00000230361	KSAMF	K	S	A	M	F
ENSP00000230381	APEAG	A	P	E	A	G
ENSP00000230402	SQEAL	S	Q	E	A	L
ENSP00000230419	VDSKP	V	D	S	K	P
ENSP00000230431	PDPTT	P	D	P	T	T
ENSP00000230449	TMMKT	T	M	M	K	T
ENSP00000230495	RGERA	R	G	E	R	A
ENSP00000230510	KRGKK	K	R	G	K	K
ENSP00000230538	SCPAA	S	C	P	A	A
ENSP00000230565	PLLQA	P	L	L	Q	A
ENSP00000230568	TIMCS	T	I	M	C	S
ENSP00000230588	QRPRK	Q	R	P	R	K
ENSP00000230640	ASLYL	A	S	L	Y	L
ENSP00000230643	KVSAL	K	V	S	A	L
ENSP00000230658	SPIEA	S	P	I	E	A
ENSP00000230671	EESMM	E	E	S	M	M
ENSP00000230732	YSAVH	Y	S	A	V	H
ENSP00000230771	RLSES	R	L	S	E	S
ENSP00000230792	INPNL	I	N	P	N	L
ENSP00000230859	VSLSR	V	S	L	S	R
ENSP00000230882	NKIMP	N	K	I	M	P
ENSP00000230902	FGKKY	F	G	K	K	Y
ENSP00000230914	QLLEN	Q	L	L	E	N
ENSP00000230990	MTNSH	M	T	N	S	H
ENSP00000230993	NISVN	N	I	S	V	N
ENSP00000231004	TISPY	T	I	S	P	Y
ENSP00000231009	PPHTN	P	P	H	T	N
ENSP00000231021	DSDRD	D	S	D	R	D
ENSP00000231061	KDLVI	K	D	L	V	I
ENSP00000231121	LELNQ	L	E	L	N	Q
ENSP00000231130	SFEFS	S	F	E	F	S
ENSP00000231134	SFGLN	S	F	G	L	N
ENSP00000231136	SFPFS	S	F	P	F	S
ENSP00000231137	NNLGF	N	N	L	G	F
ENSP00000231173	SEFLE	S	E	F	L	E
ENSP00000231189	AESGL	A	E	S	G	L
ENSP00000231198	LDEDS	L	D	E	D	S
ENSP00000231228	SVPCS	S	V	P	C	S
ENSP00000231238	PNNNR	P	N	N	N	R
ENSP00000231283	QKIFL	Q	K	I	F	L
ENSP00000231357	KPFCA	K	P	F	C	A
ENSP00000231420	ERRAK	E	R	R	A	K
ENSP00000231449	SKCSS	S	K	C	S	S
ENSP00000231454	WIIES	W	I	I	E	S
ENSP00000231461	KCVKQ	K	C	V	K	Q
ENSP00000231482	QQTTL	Q	Q	T	T	L
ENSP00000231484	SSRCL	S	S	R	C	L
ENSP00000231487	WCEEK	W	C	E	E	K
ENSP00000231498	LERLH	L	E	R	L	H
ENSP00000231504	PDYFL	P	D	Y	F	L
ENSP00000231509	LFHQK	L	F	H	Q	K
ENSP00000231512	NDYIF	N	D	Y	I	F
ENSP00000231524	VLDVA	V	L	D	V	A
ENSP00000231526	IKVES	I	K	V	E	S
ENSP00000231572	PVQRM	P	V	Q	R	M
ENSP00000231589	ISSVS	I	S	S	V	S
ENSP00000231656	EEFLP	E	E	F	L	P
ENSP00000231668	LFPFL	L	F	P	F	L
ENSP00000231706	DYSPE	D	Y	S	P	E
ENSP00000231721	EVEAT	E	V	E	A	T
ENSP00000231749	GDRAK	G	D	R	A	K
ENSP00000231751	EFLRK	E	F	L	R	K
ENSP00000231790	VFERC	V	F	E	R	C
ENSP00000231887	PSSKL	P	S	S	K	L
ENSP00000231908	PMAGG	P	M	A	G	G
ENSP00000231948	VILCL	V	I	L	C	L
ENSP00000232003	HTFPK	H	T	F	P	K
ENSP00000232014	LPKAC	L	P	K	A	C
ENSP00000232125	KAKTE	K	A	K	T	E
ENSP00000232165	GFGML	G	F	G	M	L
ENSP00000232217	VFKKK	V	F	K	K	K
ENSP00000232219	FKKVQ	F	K	K	V	Q
ENSP00000232375	VPAHQ	V	P	A	H	Q
ENSP00000232424	RPWRN	R	P	W	R	N
ENSP00000232461	DCGLF	D	C	G	L	F
ENSP00000232496	ILYEV	I	L	Y	E	V
ENSP00000232501	IICWK	I	I	C	W	K
ENSP00000232508	KRIQP	K	R	I	Q	P
ENSP00000232519	NEAQR	N	E	A	Q	R
ENSP00000232564	LRIWN	L	R	I	W	N
ENSP00000232603	KTSEN	K	T	S	E	N
ENSP00000232607	SRLGV	S	R	L	G	V
ENSP00000232744	IGLDC	I	G	L	D	C
ENSP00000232766	PLLTI	P	L	L	T	I
ENSP00000232854	RRSGP	R	R	S	G	P
ENSP00000232863	VRNIK	V	R	N	I	K
ENSP00000232888	PAAGS	P	A	A	G	S
ENSP00000232892	LKENL	L	K	E	N	L
ENSP00000232905	KVHGF	K	V	H	G	F
ENSP00000232907	LPSDS	L	P	S	D	S
ENSP00000232974	MNANN	M	N	A	N	N
ENSP00000232975	MKGVE	M	K	G	V	E
ENSP00000232978	SSRYS	S	S	R	Y	S
ENSP00000233025	HAKNN	H	A	K	N	N
ENSP00000233027	ENMNF	E	N	M	N	F
ENSP00000233047	GLYQE	G	L	Y	Q	E
ENSP00000233055	GFSPH	G	F	S	P	H
ENSP00000233057	ERHTC	E	R	H	T	C
ENSP00000233072	AGKAA	A	G	K	A	A
ENSP00000233078	HPYRR	H	P	Y	R	R
ENSP00000233084	LFRTF	L	F	R	T	F
ENSP00000233092	QHDEL	Q	H	D	E	L
ENSP00000233099	KTSFF	K	T	S	F	F
ENSP00000233114	FLSSA	F	L	S	S	A
ENSP00000233121	DQDEY	D	Q	D	E	Y
ENSP00000233139	IPFIF	I	P	F	I	F
ENSP00000233143	RSEIS	R	S	E	I	S
ENSP00000233146	IKVTT	I	K	V	T	T
ENSP00000233154	VRALQ	V	R	A	L	Q
ENSP00000233156	FVKNM	F	V	K	N	M
ENSP00000233161	YKGPM	Y	K	G	P	M
ENSP00000233190	EPSIC	E	P	S	I	C
ENSP00000233202	GETSG	G	E	T	S	G
ENSP00000233242	LTIIL	L	T	I	I	L
ENSP00000233270	GLLLN	G	L	L	L	N
ENSP00000233336	AFIKL	A	F	I	K	L
ENSP00000233379	INKVV	I	N	K	V	V
ENSP00000233468	TDPPK	T	D	P	P	K
ENSP00000233535	EPPQA	E	P	P	Q	A
ENSP00000233545	KAHRL	K	A	H	R	L
ENSP00000233552	KSSDQ	K	S	S	D	Q
ENSP00000233557	VTVSS	V	T	V	S	S
ENSP00000233573	KSNDD	K	S	N	D	D
ENSP00000233575	GDEDL	G	D	E	D	L
ENSP00000233604	ITDRK	I	T	D	R	K
ENSP00000233607	ATLLE	A	T	L	L	E
ENSP00000233609	FIPLK	F	I	P	L	K
ENSP00000233612	GTMAI	G	T	M	A	I
ENSP00000233616	MAEDY	M	A	E	D	Y
ENSP00000233623	LSQAR	L	S	Q	A	R
ENSP00000233638	LASVV	L	A	S	V	V
ENSP00000233668	SEGST	S	E	G	S	T
ENSP00000233685	LSQND	L	S	Q	N	D
ENSP00000233699	EGTLD	E	G	T	L	D
ENSP00000233710	IVFDK	I	V	F	D	K
ENSP00000233712	LNRYY	L	N	R	Y	Y
ENSP00000233714	PAFEL	P	A	F	E	L
ENSP00000233735	CKFKN	C	K	F	K	N
ENSP00000233741	SGRKH	S	G	R	K	H
ENSP00000233809	TQRMQ	T	Q	R	M	Q
ENSP00000233813	SSNVE	S	S	N	V	E
ENSP00000233826	TGLTE	T	G	L	T	E
ENSP00000233838	VHSEF	V	H	S	E	F
ENSP00000233840	EYLPQ	E	Y	L	P	Q
ENSP00000233893	GKYVD	G	K	Y	V	D
ENSP00000233944	DALGA	D	A	L	G	A
ENSP00000233946	HVPLG	H	V	P	L	G
ENSP00000233948	LSLCL	L	S	L	C	L
ENSP00000233954	AAQKQ	A	A	Q	K	Q
ENSP00000233957	VLSES	V	L	S	E	S
ENSP00000233969	GSEKP	G	S	E	K	P
ENSP00000233997	GPGPA	G	P	G	P	A
ENSP00000234038	TFVRF	T	F	V	R	F
ENSP00000234071	KSWAP	K	S	W	A	P
ENSP00000234091	KALCG	K	A	L	C	G
ENSP00000234111	ASINV	A	S	I	N	V
ENSP00000234142	TGRHI	T	G	R	H	I
ENSP00000234160	ASESP	A	S	E	S	P
ENSP00000234170	KKQRK	K	K	Q	R	K
ENSP00000234179	MEEDP	M	E	E	D	P
ENSP00000234195	TKEEL	T	K	E	E	L
ENSP00000234198	AGTIF	A	G	T	I	F
ENSP00000234256	KESVL	K	E	S	V	L
ENSP00000234296	EEEEA	E	E	E	E	A
ENSP00000234301	QPKNK	Q	P	K	N	K
ENSP00000234313	SRTGK	S	R	T	G	K
ENSP00000234347	AKGRP	A	K	G	R	P
ENSP00000234371	DNAPL	D	N	A	P	L
ENSP00000234388	VPSEP	V	P	S	E	P
ENSP00000234389	PGSQE	P	G	S	Q	E
ENSP00000234392	KKANT	K	K	A	N	T
ENSP00000234396	PDTAL	P	D	T	A	L
ENSP00000234420	LIKEL	L	I	K	E	L
ENSP00000234453	PSFSS	P	S	F	S	S
ENSP00000234454	DFYDK	D	F	Y	D	K
ENSP00000234590	NPLAK	N	P	L	A	K
ENSP00000234626	KDMSL	K	D	M	S	L
ENSP00000234701	QLSIA	Q	L	S	I	A
ENSP00000234739	GNMMF	G	N	M	M	F
ENSP00000234798	FPAPD	F	P	A	P	D
ENSP00000234816	IKPID	I	K	P	I	D
ENSP00000234923	LDMDL	L	D	M	D	L
ENSP00000234961	GGAAA	G	G	A	A	A
ENSP00000235090	ASVTE	A	S	V	T	E
ENSP00000235180	AQTRL	A	Q	T	R	L
ENSP00000235290	EKKMT	E	K	K	M	T
ENSP00000235307	EEDIT	E	E	D	I	T
ENSP00000235329	LQPSR	L	Q	P	S	R
ENSP00000235332	PRQKP	P	R	Q	K	P
ENSP00000235345	GKGAV	G	K	G	A	V
ENSP00000235347	FHLCS	F	H	L	C	S
ENSP00000235349	DQYCC	D	Q	Y	C	C
ENSP00000235372	PFFKE	P	F	F	K	E
ENSP00000235382	EPHAT	E	P	H	A	T
ENSP00000235439	WKIKS	W	K	I	K	S
ENSP00000235521	LVGFL	L	V	G	F	L
ENSP00000235547	KSKTQ	K	S	K	T	Q
ENSP00000235628	APSAQ	A	P	S	A	Q
ENSP00000235657	FSNVV	F	S	N	V	V
ENSP00000235790	APSRK	A	P	S	R	K
ENSP00000235799	EHMRM	E	H	M	R	M
ENSP00000235835	PNYFR	P	N	Y	F	R
ENSP00000235932	SWSCC	S	W	S	C	C
ENSP00000235933	ALQAL	A	L	Q	A	L
ENSP00000236040	LGSSS	L	G	S	S	S
ENSP00000236051	KNRTH	K	N	R	T	H
ENSP00000236067	VKMGD	V	K	M	G	D
ENSP00000236130	YCNLQ	Y	C	N	L	Q
ENSP00000236137	QVTTS	Q	V	T	T	S
ENSP00000236147	MNDPY	M	N	D	P	Y
ENSP00000236166	TLTFY	T	L	T	F	Y
ENSP00000236192	MKYRT	M	K	Y	R	T
ENSP00000236273	RGTAV	R	G	T	A	V
ENSP00000236291	ETEAD	E	T	E	A	D
ENSP00000236495	WGYFA	W	G	Y	F	A
ENSP00000236671	EAARL	E	A	A	R	L
ENSP00000236709	GPGNK	G	P	G	N	K
ENSP00000236826	NCRYG	N	C	R	Y	G
ENSP00000236850	KLNTQ	K	L	N	T	Q
ENSP00000236877	HIRGF	H	I	R	G	F
ENSP00000236886	KMGLH	K	M	G	L	H
ENSP00000236900	AGEDA	A	G	E	D	A
ENSP00000236925	LPTKA	L	P	T	K	A
ENSP00000236938	KATAE	K	A	T	A	E
ENSP00000236957	AFNKI	A	F	N	K	I
ENSP00000236959	RLFHH	R	L	F	H	H
ENSP00000236976	QGVLH	Q	G	V	L	H
ENSP00000236979	YRSHL	Y	R	S	H	L
ENSP00000236980	VQSTQ	V	Q	S	T	Q
ENSP00000236996	CHKSD	C	H	K	S	D
ENSP00000237014	TNPKE	T	N	P	K	E
ENSP00000237172	GGGKG	G	G	G	K	G
ENSP00000237177	VTTQF	V	T	T	Q	F
ENSP00000237186	AFLKM	A	F	L	K	M
ENSP00000237194	EPKPS	E	P	K	P	S
ENSP00000237201	SEWNE	S	E	W	N	E
ENSP00000237247	YLADN	Y	L	A	D	N
ENSP00000237253	APGYT	A	P	G	Y	T
ENSP00000237261	QNEVT	Q	N	E	V	T
ENSP00000237264	RKEIL	R	K	E	I	L
ENSP00000237275	ASRAQ	A	S	R	A	Q
ENSP00000237281	LKPVL	L	K	P	V	L
ENSP00000237283	ECQKS	E	C	Q	K	S
ENSP00000237289	KQMYG	K	Q	M	Y	G
ENSP00000237316	GTTAS	G	T	T	A	S
ENSP00000237353	GSSYC	G	S	S	Y	C
ENSP00000237380	PLKPT	P	L	K	P	T
ENSP00000237455	NDVPS	N	D	V	P	S
ENSP00000237500	KDKDD	K	D	K	D	D
ENSP00000237512	PIPSF	P	I	P	S	F
ENSP00000237527	RNSQG	R	N	S	Q	G
ENSP00000237530	KRTAH	K	R	T	A	H
ENSP00000237536	LPPSE	L	P	P	S	E
ENSP00000237538	RTKSN	R	T	K	S	N
ENSP00000237596	SNVHV	S	N	V	H	V
ENSP00000237612	LKKYS	L	K	K	Y	S
ENSP00000237642	WWGIH	W	W	G	I	H
ENSP00000237654	PVSVM	P	V	S	V	M
ENSP00000237694	LSPAG	L	S	P	A	G
ENSP00000237696	ELSNF	E	L	S	N	F
ENSP00000237724	SLPSL	S	L	P	S	L
ENSP00000237763	VLQMV	V	L	Q	M	V
ENSP00000237837	FAKFI	F	A	K	F	I
ENSP00000237841	CYFSE	C	Y	F	S	E
ENSP00000237853	AESWS	A	E	S	W	S
ENSP00000237858	IGALQ	I	G	A	L	Q
ENSP00000237889	DKKHH	D	K	K	H	H
ENSP00000238018	PPPFP	P	P	P	F	P
ENSP00000238044	NYDDY	N	Y	D	D	Y
ENSP00000238081	EGAEN	E	G	A	E	N
ENSP00000238112	LTPVH	L	T	P	V	H
ENSP00000238138	LGEET	L	G	E	E	T
ENSP00000238146	LEDDC	L	E	D	D	C
ENSP00000238156	TDRTV	T	D	R	T	V
ENSP00000238256	IDWLG	I	D	W	L	G
ENSP00000238341	NASAR	N	A	S	A	R
ENSP00000238349	RYSTP	R	Y	S	T	P
ENSP00000238379	STPGL	S	T	P	G	L
ENSP00000238477	TKLLV	T	K	L	L	V
ENSP00000238497	FGQEG	F	G	Q	E	G
ENSP00000238508	RLCSP	R	L	C	S	P
ENSP00000238522	DQEVN	D	Q	E	V	N
ENSP00000238558	LDSDS	L	D	S	D	S
ENSP00000238576	AFDIR	A	F	D	I	R
ENSP00000238607	AVPRR	A	V	P	R	R
ENSP00000238609	EKHEE	E	K	H	E	E
ENSP00000238616	CRPSL	C	R	P	S	L
ENSP00000238618	FQIVK	F	Q	I	V	K
ENSP00000238628	QARHT	Q	A	R	H	T
ENSP00000238633	IVSHL	I	V	S	H	L
ENSP00000238638	SFRPM	S	F	R	P	M
ENSP00000238647	KERDP	K	E	R	D	P
ENSP00000238651	IPSKV	I	P	S	K	V
ENSP00000238667	SEDHL	S	E	D	H	L
ENSP00000238682	SCKCS	S	C	K	C	S
ENSP00000238686	KSNWR	K	S	N	W	R
ENSP00000238688	EKKDF	E	K	K	D	F
ENSP00000238699	TGRLA	T	G	R	L	A
ENSP00000238714	LTLNR	L	T	L	N	R
ENSP00000238721	LELPQ	L	E	L	P	Q
ENSP00000238738	CCLIT	C	C	L	I	T
ENSP00000238747	PVPSV	P	V	P	S	V
ENSP00000238788	LISQQ	L	I	S	Q	Q
ENSP00000238789	FETFL	F	E	T	F	L
ENSP00000238831	LYTGV	L	Y	T	G	V
ENSP00000238855	EKADG	E	K	A	D	G
ENSP00000238875	ITKLG	I	T	K	L	G
ENSP00000238892	KQTSV	K	Q	T	S	V
ENSP00000238918	FQTEV	F	Q	T	E	V
ENSP00000238936	DVKMV	D	V	K	M	V
ENSP00000238971	LSKKH	L	S	K	K	H
ENSP00000238983	SEDKK	S	E	D	K	K
ENSP00000238994	LASYR	L	A	S	Y	R
ENSP00000239032	VSVVI	V	S	V	V	I
ENSP00000239125	GRARA	G	R	A	R	A
ENSP00000239138	QLMLQ	Q	L	M	L	Q
ENSP00000239144	KGDKK	K	G	D	K	K
ENSP00000239151	SAFQP	S	A	F	Q	P
ENSP00000239165	EEEEE	E	E	E	E	E
ENSP00000239223	TSPSC	T	S	P	S	C
ENSP00000239231	LPNFS	L	P	N	F	S
ENSP00000239243	MYHLS	M	Y	H	L	S
ENSP00000239316	VKLCT	V	K	L	C	T
ENSP00000239347	LRRKD	L	R	R	K	D
ENSP00000239367	NGMYL	N	G	M	Y	L
ENSP00000239440	SQPLT	S	Q	P	L	T
ENSP00000239444	SLQLK	S	L	Q	L	K
ENSP00000239446	GFNIQ	G	F	N	I	Q
ENSP00000239449	GLNIQ	G	L	N	I	Q
ENSP00000239450	NNLGF	N	N	L	G	F
ENSP00000239451	QLEAY	Q	L	E	A	Y
ENSP00000239468	PQFIS	P	Q	F	I	S
ENSP00000239587	NKQHS	N	K	Q	H	S
ENSP00000239597	QKCIH	Q	K	C	I	H
ENSP00000239666	ERTVH	E	R	T	V	H
ENSP00000239690	VNTEN	V	N	T	E	N
ENSP00000239730	CVEFH	C	V	E	F	H
ENSP00000239761	EHSVI	E	H	S	V	I
ENSP00000239830	ELRLC	E	L	R	L	C
ENSP00000239849	VRDID	V	R	D	I	D
ENSP00000239854	HYMSC	H	Y	M	S	C
ENSP00000239882	EPNSF	E	P	N	S	F
ENSP00000239891	TRKMN	T	R	K	M	N
ENSP00000239893	SMKPK	S	M	K	P	K
ENSP00000239906	LIEEN	L	I	E	E	N
ENSP00000239926	ESEEL	E	S	E	E	L
ENSP00000239938	TIEIC	T	I	E	I	C
ENSP00000239940	RDSGF	R	D	S	G	F
ENSP00000239944	IRMGM	I	R	M	G	M
ENSP00000240050	LNVEE	L	N	V	E	E
ENSP00000240055	QIQFS	Q	I	Q	F	S
ENSP00000240079	SSFSD	S	S	F	S	D
ENSP00000240093	DGTSA	D	G	T	S	A
ENSP00000240100	TSPSC	T	S	P	S	C
ENSP00000240123	YVAPV	Y	V	A	P	V
ENSP00000240132	LAGMI	L	A	G	M	I
ENSP00000240185	SGWGM	S	G	W	G	M
ENSP00000240189	LHLCC	L	H	L	C	C
ENSP00000240285	AKNGI	A	K	N	G	I
ENSP00000240304	DTQSN	D	T	Q	S	N
ENSP00000240306	SPQMM	S	P	Q	M	M
ENSP00000240316	STEPA	S	T	E	P	A
ENSP00000240327	RLKQS	R	L	K	Q	S
ENSP00000240328	RESPK	R	E	S	P	K
ENSP00000240333	KKTSH	K	K	T	S	H
ENSP00000240335	NWTDG	N	W	T	D	G
ENSP00000240343	LFKSG	L	F	K	S	G
ENSP00000240349	MELTM	M	E	L	T	M
ENSP00000240361	SDLSD	S	D	L	S	D
ENSP00000240364	SSLMV	S	S	L	M	V
ENSP00000240423	VRQGD	V	R	Q	G	D
ENSP00000240488	FDYID	F	D	Y	I	D
ENSP00000240499	KKIHT	K	K	I	H	T
ENSP00000240615	IACMI	I	A	C	M	I
ENSP00000240617	KLDIK	K	L	D	I	K
ENSP00000240618	MQRTV	M	Q	R	T	V
ENSP00000240619	NLRVT	N	L	R	V	T
ENSP00000240651	EDYFD	E	D	Y	F	D
ENSP00000240652	NYLPL	N	Y	L	P	L
ENSP00000240662	NTSES	N	T	S	E	S
ENSP00000240687	QHKQI	Q	H	K	Q	I
ENSP00000240691	KPFVP	K	P	F	V	P
ENSP00000240700	MWQES	M	W	Q	E	S
ENSP00000240727	PEAQR	P	E	A	Q	R
ENSP00000240851	GPGYR	G	P	G	Y	R
ENSP00000240922	QKTDN	Q	K	T	D	N
ENSP00000240986	DDLTV	D	D	L	T	V
ENSP00000241001	WPRLQ	W	P	R	L	Q
ENSP00000241014	DIYLE	D	I	Y	L	E
ENSP00000241041	LPGHP	L	P	G	H	P
ENSP00000241051	EHFGD	E	H	F	G	D
ENSP00000241052	EKANL	E	K	A	N	L
ENSP00000241071	PAPET	P	A	P	E	T
ENSP00000241124	TGFPS	T	G	F	P	S
ENSP00000241125	EDLAI	E	D	L	A	I
ENSP00000241256	SSINT	S	S	I	N	T
ENSP00000241274	TTYRF	T	T	Y	R	F
ENSP00000241279	PKSFP	P	K	S	F	P
ENSP00000241305	RRQRG	R	R	Q	R	G
ENSP00000241393	SFHSS	S	F	H	S	S
ENSP00000241416	KESSL	K	E	S	S	L
ENSP00000241436	DIFFK	D	I	F	F	K
ENSP00000241463	PSALG	P	S	A	L	G
ENSP00000241502	FVTVG	F	V	T	V	G
ENSP00000241527	DDEEE	D	D	E	E	E
ENSP00000241600	MSHSL	M	S	H	S	L
ENSP00000241651	ETMPN	E	T	M	P	N
ENSP00000241802	HQGLL	H	Q	G	L	L
ENSP00000241808	TCRRH	T	C	R	R	H
ENSP00000242044	SLQKR	S	L	Q	K	R
ENSP00000242057	SSGFL	S	S	G	F	L
ENSP00000242059	IKFFK	I	K	F	F	K
ENSP00000242066	EGYVY	E	G	Y	V	Y
ENSP00000242067	QGVSE	Q	G	V	S	E
ENSP00000242104	EMVHS	E	M	V	H	S
ENSP00000242108	IKHER	I	K	H	E	R
ENSP00000242109	TFNIC	T	F	N	I	C
ENSP00000242110	TITKY	T	I	T	K	Y
ENSP00000242140	QASAR	Q	A	S	A	R
ENSP00000242152	DPAMW	D	P	A	M	W
ENSP00000242158	TLSTD	T	L	S	T	D
ENSP00000242159	EDEEE	E	D	E	E	E
ENSP00000242208	ECGCS	E	C	G	C	S
ENSP00000242209	KHDEL	K	H	D	E	L
ENSP00000242210	LQKIL	L	Q	K	I	L
ENSP00000242249	TDTLL	T	D	T	L	L
ENSP00000242257	GTVKQ	G	T	V	K	Q
ENSP00000242261	MSASH	M	S	A	S	H
ENSP00000242275	LLKVI	L	L	K	V	I
ENSP00000242285	APLVH	A	P	L	V	H
ENSP00000242310	DGHGK	D	G	H	G	K
ENSP00000242315	LKPPG	L	K	P	P	G
ENSP00000242317	VKIKT	V	K	I	K	T
ENSP00000242338	SSLLI	S	S	L	L	I
ENSP00000242351	ACVIS	A	C	V	I	S
ENSP00000242365	QNFHS	Q	N	F	H	S
ENSP00000242375	FHDEY	F	H	D	E	Y
ENSP00000242462	FSDFL	F	S	D	F	L
ENSP00000242465	EDFML	E	D	F	M	L
ENSP00000242475	LCIVQ	L	C	I	V	Q
ENSP00000242480	RTRTP	R	T	R	T	P
ENSP00000242505	TRQGP	T	R	Q	G	P
ENSP00000242576	DWKEL	D	W	K	E	L
ENSP00000242577	LFKSG	L	F	K	S	G
ENSP00000242591	DRLIL	D	R	L	I	L
ENSP00000242592	RSYRS	R	S	Y	R	S
ENSP00000242607	LGEVN	L	G	E	V	N
ENSP00000242630	DWVYE	D	W	V	Y	E
ENSP00000242719	SYETN	S	Y	E	T	N
ENSP00000242728	GKEAP	G	K	E	A	P
ENSP00000242729	PQQKI	P	Q	Q	K	I
ENSP00000242753	WILNN	W	I	L	N	N
ENSP00000242770	LLFSL	L	L	F	S	L
ENSP00000242776	IEQSR	I	E	Q	S	R
ENSP00000242784	RPLVK	R	P	L	V	K
ENSP00000242786	SESGI	S	E	S	G	I
ENSP00000242796	EDGAG	E	D	G	A	G
ENSP00000242804	WRDTL	W	R	D	T	L
ENSP00000242810	KCFKL	K	C	F	K	L
ENSP00000242819	SRGRA	S	R	G	R	A
ENSP00000242827	VKKFQ	V	K	K	F	Q
ENSP00000242839	EEQYI	E	E	Q	Y	I
ENSP00000242848	ELCVS	E	L	C	V	S
ENSP00000242872	EAFHQ	E	A	F	H	Q
ENSP00000242994	TVFTE	T	V	F	T	E
ENSP00000243045	GINKY	G	I	N	K	Y
ENSP00000243052	NGNLD	N	G	N	L	D
ENSP00000243056	HLHST	H	L	H	S	T
ENSP00000243077	GDPLA	G	D	P	L	A
ENSP00000243082	GNPLL	G	N	P	L	L
ENSP00000243103	ALSFF	A	L	S	F	F
ENSP00000243108	EKQKE	E	K	Q	K	E
ENSP00000243152	YQSHL	Y	Q	S	H	L
ENSP00000243167	EKQSS	E	K	Q	S	S
ENSP00000243189	LWIPI	L	W	I	P	I
ENSP00000243213	FFCDT	F	F	C	D	T
ENSP00000243222	LVAPM	L	V	A	P	M
ENSP00000243253	GALLF	G	A	L	L	F
ENSP00000243286	DIPYL	D	I	P	Y	L
ENSP00000243297	WQQRK	W	Q	Q	R	K
ENSP00000243298	GSSCC	G	S	S	C	C
ENSP00000243300	SNYDV	S	N	Y	D	V
ENSP00000243314	EQEGV	E	Q	E	G	V
ENSP00000243325	SSSCC	S	S	S	C	C
ENSP00000243326	HENSI	H	E	N	S	I
ENSP00000243344	ASLRP	A	S	L	R	P
ENSP00000243346	AYFEE	A	Y	F	E	E
ENSP00000243347	RFSHL	R	F	S	H	L
ENSP00000243349	EDCKA	E	D	C	K	A
ENSP00000243389	TCAFI	T	C	A	F	I
ENSP00000243440	GCLPR	G	C	L	P	R
ENSP00000243451	KLESE	K	L	E	S	E
ENSP00000243457	RESEI	R	E	S	E	I
ENSP00000243501	EKTDL	E	K	T	D	L
ENSP00000243563	SFAKK	S	F	A	K	K
ENSP00000243578	YGVEC	Y	G	V	E	C
ENSP00000243611	KAKLL	K	A	K	L	L
ENSP00000243639	SGEKP	S	G	E	K	P
ENSP00000243643	PYKRN	P	Y	K	R	N
ENSP00000243644	VTENP	V	T	E	N	P
ENSP00000243662	GCAKS	G	C	A	K	S
ENSP00000243673	IVTMS	I	V	T	M	S
ENSP00000243706	VSLED	V	S	L	E	D
ENSP00000243776	QGNST	Q	G	N	S	T
ENSP00000243786	HCACI	H	C	A	C	I
ENSP00000243806	PSGFK	P	S	G	F	K
ENSP00000243810	VESEK	V	E	S	E	K
ENSP00000243878	VKMDD	V	K	M	D	D
ENSP00000243896	AQGQQ	A	Q	G	Q	Q
ENSP00000243903	AGEQA	A	G	E	Q	A
ENSP00000243914	NTMDK	N	T	M	D	K
ENSP00000243918	PKSNV	P	K	S	N	V
ENSP00000243919	DDDDE	D	D	D	D	E
ENSP00000243924	CFVPQ	C	F	V	P	Q
ENSP00000243938	EIPVP	E	I	P	V	P
ENSP00000243964	ITIYS	I	T	I	Y	S
ENSP00000243967	MHADR	M	H	A	D	R
ENSP00000243997	KVKKE	K	V	K	K	E
ENSP00000244007	GDNRL	G	D	N	R	L
ENSP00000244020	SSSRD	S	S	S	R	D
ENSP00000244040	KRSCC	K	R	S	C	C
ENSP00000244043	YRIRP	Y	R	I	R	P
ENSP00000244047	RAVSG	R	A	V	S	G
ENSP00000244050	SGCPR	S	G	C	P	R
ENSP00000244051	TFPQY	T	F	P	Q	Y
ENSP00000244061	SIIDQ	S	I	I	D	Q
ENSP00000244096	FSYPE	F	S	Y	P	E
ENSP00000244137	FSGPK	F	S	G	P	K
ENSP00000244174	RSWTF	R	S	W	T	F
ENSP00000244204	SYTFS	S	Y	T	F	S
ENSP00000244217	ELEQA	E	L	E	Q	A
ENSP00000244221	PGEKY	P	G	E	K	Y
ENSP00000244227	LDFIA	L	D	F	I	A
ENSP00000244230	HKLKL	H	K	L	K	L
ENSP00000244241	LPRSV	L	P	R	S	V
ENSP00000244249	VHLSY	V	H	L	S	Y
ENSP00000244289	CGGRH	C	G	G	R	H
ENSP00000244314	DSEEK	D	S	E	E	K
ENSP00000244316	GSSTR	G	S	S	T	R
ENSP00000244321	CTHSP	C	T	H	S	P
ENSP00000244333	AGVLL	A	G	V	L	L
ENSP00000244336	RVALI	R	V	A	L	I
ENSP00000244360	VPAES	V	P	A	E	S
ENSP00000244426	SERPL	S	E	R	P	L
ENSP00000244458	YVEAI	Y	V	E	A	I
ENSP00000244496	PLSKE	P	L	S	K	E
ENSP00000244513	SQGAP	S	Q	G	A	P
ENSP00000244519	TEALY	T	E	A	L	Y
ENSP00000244527	QHTRL	Q	H	T	R	L
ENSP00000244534	APKKK	A	P	K	K	K
ENSP00000244537	QGRTL	Q	G	R	T	L
ENSP00000244558	TVYTL	T	V	Y	T	L
ENSP00000244563	ILTSA	I	L	T	S	A
ENSP00000244565	LDEKL	L	D	E	K	L
ENSP00000244571	ALSQL	A	L	S	Q	L
ENSP00000244573	APKKK	A	P	K	K	K
ENSP00000244576	LHTKE	L	H	T	K	E
ENSP00000244601	YTSAK	Y	T	S	A	K
ENSP00000244620	FSTYF	F	S	T	Y	F
ENSP00000244623	FLIKK	F	L	I	K	K
ENSP00000244625	NIQWD	N	I	Q	W	D
ENSP00000244636	CGQLE	C	G	Q	L	E
ENSP00000244661	RGERA	R	G	E	R	A
ENSP00000244669	ADILK	A	D	I	L	K
ENSP00000244709	RSFVP	R	S	F	V	P
ENSP00000244710	RNCKS	R	N	C	K	S
ENSP00000244711	SPAWK	S	P	A	W	K
ENSP00000244728	KGPNY	K	G	P	N	Y
ENSP00000244741	SKRKP	S	K	R	K	P
ENSP00000244745	LVFTY	L	V	F	T	Y
ENSP00000244751	LHTHI	L	H	T	H	I
ENSP00000244759	GRRPR	G	R	R	P	R
ENSP00000244763	VGSDE	V	G	S	D	E
ENSP00000244766	TWLSF	T	W	L	S	F
ENSP00000244769	SNVGK	S	N	V	G	K
ENSP00000244795	HVTTV	H	V	T	T	V
ENSP00000244799	HEEWE	H	E	E	W	E
ENSP00000244820	IRGMI	I	R	G	M	I
ENSP00000244869	ELPQV	E	L	P	Q	V
ENSP00000244906	GREGK	G	R	E	G	K
ENSP00000244926	KKCSV	K	K	C	S	V
ENSP00000244930	NMKSN	N	M	K	S	N
ENSP00000245046	QTSIF	Q	T	S	I	F
ENSP00000245074	PQGRE	P	Q	G	R	E
ENSP00000245105	PSHPR	P	S	H	P	R
ENSP00000245121	EFESV	E	F	E	S	V
ENSP00000245157	GTASS	G	T	A	S	S
ENSP00000245185	CSCCA	C	S	C	C	A
ENSP00000245206	HQVTK	H	Q	V	T	K
ENSP00000245222	PGREP	P	G	R	E	P
ENSP00000245255	RLYYL	R	L	Y	Y	L
ENSP00000245304	ACNIQ	A	C	N	I	Q
ENSP00000245312	QPDEK	Q	P	D	E	K
ENSP00000245323	IYYKV	I	Y	Y	K	V
ENSP00000245407	KSTAF	K	S	T	A	F
ENSP00000245414	IPCAP	I	P	C	A	P
ENSP00000245441	PPLRS	P	P	L	R	S
ENSP00000245451	GCGCR	G	C	G	C	R
ENSP00000245457	KQADL	K	Q	A	D	L
ENSP00000245479	QLTRP	Q	L	T	R	P
ENSP00000245503	VISEE	V	I	S	E	E
ENSP00000245539	HYRWW	H	Y	R	W	W
ENSP00000245541	QWGNL	Q	W	G	N	L
ENSP00000245543	APRQR	A	P	R	Q	R
ENSP00000245544	SLEGS	S	L	E	G	S
ENSP00000245552	AAQRE	A	A	Q	R	E
ENSP00000245564	DSLVD	D	S	L	V	D
ENSP00000245615	KLREE	K	L	R	E	E
ENSP00000245649	KLRAG	K	L	R	A	G
ENSP00000245663	FAWLS	F	A	W	L	S
ENSP00000245680	EDGAS	E	D	G	A	S
ENSP00000245796	NRNQL	N	R	N	Q	L
ENSP00000245810	CGCGG	C	G	C	G	G
ENSP00000245811	FSLKE	F	S	L	K	E
ENSP00000245812	PPPAC	P	P	P	A	C
ENSP00000245816	VPAST	V	P	A	S	T
ENSP00000245817	SPRSE	S	P	R	S	E
ENSP00000245903	QWVRP	Q	W	V	R	P
ENSP00000245907	FGCPN	F	G	C	P	N
ENSP00000245908	LEPDR	L	E	P	D	R
ENSP00000245912	GAFMV	G	A	F	M	V
ENSP00000245919	SLLAL	S	L	L	A	L
ENSP00000245923	KAKAE	K	A	K	A	E
ENSP00000245925	QWRVV	Q	W	R	V	V
ENSP00000245932	KRGSP	K	R	G	S	P
ENSP00000245934	AKGNS	A	K	G	N	S
ENSP00000245983	SSNKV	S	S	N	K	V
ENSP00000246000	EHDGT	E	H	D	G	T
ENSP00000246006	PGTDC	P	G	T	D	C
ENSP00000246012	KCEDA	K	C	E	D	A
ENSP00000246020	GRNLR	G	R	N	L	R
ENSP00000246024	ADKGL	A	D	K	G	L
ENSP00000246027	DDFYD	D	D	F	Y	D
ENSP00000246032	VTCAA	V	T	C	A	A
ENSP00000246039	PKRDS	P	K	R	D	S
ENSP00000246041	AAWPR	A	A	W	P	R
ENSP00000246043	EGTSV	E	G	T	S	V
ENSP00000246062	IEDKN	I	E	D	K	N
ENSP00000246069	EGCPV	E	G	C	P	V
ENSP00000246070	YKHMG	Y	K	H	M	G
ENSP00000246071	TYAKK	T	Y	A	K	K
ENSP00000246077	LQLFP	L	Q	L	F	P
ENSP00000246080	RGPRR	R	G	P	R	R
ENSP00000246081	DFFCE	D	F	F	C	E
ENSP00000246090	CACFL	C	A	C	F	L
ENSP00000246100	PAAEG	P	A	A	E	G
ENSP00000246104	AGPAS	A	G	P	A	S
ENSP00000246105	EAEEQ	E	A	E	E	Q
ENSP00000246108	QAESF	Q	A	E	S	F
ENSP00000246115	SVRSI	S	V	R	S	I
ENSP00000246117	KAKTQ	K	A	K	T	Q
ENSP00000246139	FPSSC	F	P	S	S	C
ENSP00000246149	QSPSM	Q	S	P	S	M
ENSP00000246151	THFIS	T	H	F	I	S
ENSP00000246166	EPATD	E	P	A	T	D
ENSP00000246174	LILKL	L	I	L	K	L
ENSP00000246186	VQEWV	V	Q	E	W	V
ENSP00000246190	IMNNN	I	M	N	N	N
ENSP00000246194	DGALQ	D	G	A	L	Q
ENSP00000246222	IGGKG	I	G	G	K	G
ENSP00000246229	HQAFQ	H	Q	A	F	Q
ENSP00000246337	LLRQN	L	L	R	Q	N
ENSP00000246421	MLPAS	M	L	P	A	S
ENSP00000246505	LSTVC	L	S	T	V	C
ENSP00000246515	CNSEL	C	N	S	E	L
ENSP00000246529	EPVGP	E	P	V	G	P
ENSP00000246532	GVCWA	G	V	C	W	A
ENSP00000246533	LTMYS	L	T	M	Y	S
ENSP00000246535	ELLFK	E	L	L	F	K
ENSP00000246538	ACAEN	A	C	A	E	N
ENSP00000246548	VIALD	V	I	A	L	D
ENSP00000246549	DFTTE	D	F	T	T	E
ENSP00000246551	MPGRG	M	P	G	R	G
ENSP00000246553	GKSQK	G	K	S	Q	K
ENSP00000246635	DVRRP	D	V	R	R	P
ENSP00000246646	TGSRF	T	G	S	R	F
ENSP00000246657	TTFSP	T	T	F	S	P
ENSP00000246662	KSSHS	K	S	S	H	S
ENSP00000246672	RVDAQ	R	V	D	A	Q
ENSP00000246747	IFTAD	I	F	T	A	D
ENSP00000246785	NLPLD	N	L	P	L	D
ENSP00000246789	DYRMR	D	Y	R	M	R
ENSP00000246792	PCVLL	P	C	V	L	L
ENSP00000246794	LRRPH	L	R	R	P	H
ENSP00000246798	HSRCG	H	S	R	C	G
ENSP00000246801	SAPEQ	S	A	P	E	Q
ENSP00000246802	REIQL	R	E	I	Q	L
ENSP00000246841	DYSYT	D	Y	S	Y	T
ENSP00000246868	DEKFE	D	E	K	F	E
ENSP00000246891	VMLQW	V	M	L	Q	W
ENSP00000246895	QQYTF	Q	Q	Y	T	F
ENSP00000246896	YLYDN	Y	L	Y	D	N
ENSP00000246911	TSESG	T	S	E	S	G
ENSP00000246912	KNQLY	K	N	Q	L	Y
ENSP00000246914	DVGRM	D	V	G	R	M
ENSP00000246949	EVMLK	E	V	M	L	K
ENSP00000246957	ALERH	A	L	E	R	H
ENSP00000247001	RRPYY	R	R	P	Y	Y
[truncated: 20,997 more rows]
